# Supplementary material for: Single-Cell RNA Sequencing Reveals Cellular and Transcriptional Changes Associated With M1 Macrophage Polarization in Hidradenitis Suppurativa
Source: Front Med (Lausanne). 2021 Aug 24;8:665873. doi: 10.3389/fmed.2021.665873 (PMC8421606; doi:10.3389/fmed.2021.665873)
Supplement: Supplementary file 2 [file Data_Sheet_2.XLSX]

## Sheet: UpRegulated
GeneName	Group
ISG15	Up_FootUlcer_HW_HS
VWA1	Up_FootUlcer_HW_HS
PIK3CD	Up_FootUlcer_HW_HS
AGTRAP	Up_FootUlcer_HW_HS
FBLIM1	Up_FootUlcer_HW_HS
SH3BGRL3	Up_FootUlcer_HW_HS
SESN2	Up_FootUlcer_HW_HS
SPRR1A	Up_FootUlcer_HW_HS
SPRR1B	Up_FootUlcer_HW_HS
S100A9	Up_FootUlcer_HW_HS
S100A7A	Up_FootUlcer_HW_HS
CD1D	Up_FootUlcer_HW_HS
SLAMF7	Up_FootUlcer_HW_HS
RGS4	Up_FootUlcer_HW_HS
IL24	Up_FootUlcer_HW_HS
GALE	Up_FootUlcer_HW_HS
MARCKSL1	Up_FootUlcer_HW_HS
PDZK1IP1	Up_FootUlcer_HW_HS
TTC39A	Up_FootUlcer_HW_HS
BCL10	Up_FootUlcer_HW_HS
SPRR2B	Up_FootUlcer_HW_HS
SPRR2C	Up_FootUlcer_HW_HS
S100A12	Up_FootUlcer_HW_HS
S100A8	Up_FootUlcer_HW_HS
SHC1	Up_FootUlcer_HW_HS
SH2D2A	Up_FootUlcer_HW_HS
PFDN2	Up_FootUlcer_HW_HS
TMEM206	Up_FootUlcer_HW_HS
C10orf99	Up_FootUlcer_HW_HS
GSTO1	Up_FootUlcer_HW_HS
NAMPT	Up_FootUlcer_HW_HS
BNIP3	Up_FootUlcer_HW_HS
ADAM8	Up_FootUlcer_HW_HS
RELT	Up_FootUlcer_HW_HS
USP35	Up_FootUlcer_HW_HS
TMPRSS4	Up_FootUlcer_HW_HS
ABCG4	Up_FootUlcer_HW_HS
IRF7	Up_FootUlcer_HW_HS
RHOG	Up_FootUlcer_HW_HS
CHST1	Up_FootUlcer_HW_HS
SPI1	Up_FootUlcer_HW_HS
FOSL1	Up_FootUlcer_HW_HS
CLCF1	Up_FootUlcer_HW_HS
KCTD21	Up_FootUlcer_HW_HS
MMP3	Up_FootUlcer_HW_HS
MMP12	Up_FootUlcer_HW_HS
ARNTL2	Up_FootUlcer_HW_HS
WDR66	Up_FootUlcer_HW_HS
CLEC4E	Up_FootUlcer_HW_HS
KRT6B	Up_FootUlcer_HW_HS
KRT6A	Up_FootUlcer_HW_HS
OASL	Up_FootUlcer_HW_HS
GJB2	Up_FootUlcer_HW_HS
RAB20	Up_FootUlcer_HW_HS
PNP	Up_FootUlcer_HW_HS
YME1L1	Up_FootUlcer_HW_HS
TINF2	Up_FootUlcer_HW_HS
PYGL	Up_FootUlcer_HW_HS
PGF	Up_FootUlcer_HW_HS
GPR68	Up_FootUlcer_HW_HS
SERPINA1	Up_FootUlcer_HW_HS
TCL1A	Up_FootUlcer_HW_HS
IGHM	Up_FootUlcer_HW_HS
AEN	Up_FootUlcer_HW_HS
ISG20	Up_FootUlcer_HW_HS
NOP10	Up_FootUlcer_HW_HS
STOML1	Up_FootUlcer_HW_HS
HMOX2	Up_FootUlcer_HW_HS
IL4R	Up_FootUlcer_HW_HS
IL21R	Up_FootUlcer_HW_HS
CDH3	Up_FootUlcer_HW_HS
HAS3	Up_FootUlcer_HW_HS
NLRC3	Up_FootUlcer_HW_HS
CARHSP1	Up_FootUlcer_HW_HS
PRSS53	Up_FootUlcer_HW_HS
VKORC1	Up_FootUlcer_HW_HS
PSMB10	Up_FootUlcer_HW_HS
CYBA	Up_FootUlcer_HW_HS
CD68	Up_FootUlcer_HW_HS
TNFAIP1	Up_FootUlcer_HW_HS
ADAP2	Up_FootUlcer_HW_HS
CDK5R1	Up_FootUlcer_HW_HS
CCL7	Up_FootUlcer_HW_HS
SLC16A3	Up_FootUlcer_HW_HS
NXN	Up_FootUlcer_HW_HS
HS3ST3A1	Up_FootUlcer_HW_HS
CCR7	Up_FootUlcer_HW_HS
KRT16	Up_FootUlcer_HW_HS
TMC6	Up_FootUlcer_HW_HS
EIF4A3	Up_FootUlcer_HW_HS
DSG3	Up_FootUlcer_HW_HS
DSC2	Up_FootUlcer_HW_HS
CNN2	Up_FootUlcer_HW_HS
GNA15	Up_FootUlcer_HW_HS
S1PR4	Up_FootUlcer_HW_HS
ANGPTL4	Up_FootUlcer_HW_HS
JUNB	Up_FootUlcer_HW_HS
ZFP36	Up_FootUlcer_HW_HS
CD79A	Up_FootUlcer_HW_HS
RELB	Up_FootUlcer_HW_HS
FUT2	Up_FootUlcer_HW_HS
SPIB	Up_FootUlcer_HW_HS
LILRB4	Up_FootUlcer_HW_HS
FUT3	Up_FootUlcer_HW_HS
RAVER1	Up_FootUlcer_HW_HS
ACP5	Up_FootUlcer_HW_HS
LYL1	Up_FootUlcer_HW_HS
TGFB1	Up_FootUlcer_HW_HS
ETHE1	Up_FootUlcer_HW_HS
PLAUR	Up_FootUlcer_HW_HS
FPR1	Up_FootUlcer_HW_HS
CDC42EP5	Up_FootUlcer_HW_HS
UBE2S	Up_FootUlcer_HW_HS
HPCAL1	Up_FootUlcer_HW_HS
MXD1	Up_FootUlcer_HW_HS
HK2	Up_FootUlcer_HW_HS
TMSB10	Up_FootUlcer_HW_HS
KYNU	Up_FootUlcer_HW_HS
DHRS9	Up_FootUlcer_HW_HS
CTLA4	Up_FootUlcer_HW_HS
CCL20	Up_FootUlcer_HW_HS
ODC1	Up_FootUlcer_HW_HS
IL1B	Up_FootUlcer_HW_HS
PI3	Up_FootUlcer_HW_HS
ZNF831	Up_FootUlcer_HW_HS
DNAJC5	Up_FootUlcer_HW_HS
CYP24A1	Up_FootUlcer_HW_HS
UBASH3A	Up_FootUlcer_HW_HS
CSTB	Up_FootUlcer_HW_HS
SDF2L1	Up_FootUlcer_HW_HS
NEFH	Up_FootUlcer_HW_HS
MCHR1	Up_FootUlcer_HW_HS
CRELD2	Up_FootUlcer_HW_HS
KLHDC7B	Up_FootUlcer_HW_HS
IRAK2	Up_FootUlcer_HW_HS
CXCR6	Up_FootUlcer_HW_HS
MANF	Up_FootUlcer_HW_HS
KBTBD8	Up_FootUlcer_HW_HS
RAP2B	Up_FootUlcer_HW_HS
DPH3	Up_FootUlcer_HW_HS
HIGD1A	Up_FootUlcer_HW_HS
IFRD2	Up_FootUlcer_HW_HS
PRICKLE2	Up_FootUlcer_HW_HS
KLHL6	Up_FootUlcer_HW_HS
SH3TC1	Up_FootUlcer_HW_HS
HS3ST1	Up_FootUlcer_HW_HS
TMPRSS11D	Up_FootUlcer_HW_HS
CXCL2	Up_FootUlcer_HW_HS
TNIP3	Up_FootUlcer_HW_HS
CAMK4	Up_FootUlcer_HW_HS
SEC24A	Up_FootUlcer_HW_HS
CYFIP2	Up_FootUlcer_HW_HS
ELL2	Up_FootUlcer_HW_HS
HBEGF	Up_FootUlcer_HW_HS
PDLIM7	Up_FootUlcer_HW_HS
SLC39A7	Up_FootUlcer_HW_HS
MDFI	Up_FootUlcer_HW_HS
ULBP2	Up_FootUlcer_HW_HS
MTHFD1L	Up_FootUlcer_HW_HS
SERPINB1	Up_FootUlcer_HW_HS
SERPINB9	Up_FootUlcer_HW_HS
NFKBIE	Up_FootUlcer_HW_HS
VNN3	Up_FootUlcer_HW_HS
LTB	Up_FootUlcer_HW_HS
TTYH3	Up_FootUlcer_HW_HS
SNX10	Up_FootUlcer_HW_HS
STK17A	Up_FootUlcer_HW_HS
UPP1	Up_FootUlcer_HW_HS
SERPINE1	Up_FootUlcer_HW_HS
CARD11	Up_FootUlcer_HW_HS
STEAP4	Up_FootUlcer_HW_HS
SAMD9	Up_FootUlcer_HW_HS
DEFB4A	Up_FootUlcer_HW_HS
SLC39A14	Up_FootUlcer_HW_HS
EIF4EBP1	Up_FootUlcer_HW_HS
IDO1	Up_FootUlcer_HW_HS
FAM83A	Up_FootUlcer_HW_HS
CD274	Up_FootUlcer_HW_HS
LCN2	Up_FootUlcer_HW_HS
SYTL5	Up_FootUlcer_HW_HS
IL13RA1	Up_FootUlcer_HW_HS
P2RY8	Up_FootUlcer_HW_HS
GRB2	Up_FootUlcer_HW_HS
TNFRSF4	Up_HW_HS
PARK7	Up_HW_HS
ENO1	Up_HW_HS
SRM	Up_HW_HS
MAD2L2	Up_HW_HS
PLOD1	Up_HW_HS
TNFRSF1B	Up_HW_HS
PDPN	Up_HW_HS
EFHD2	Up_HW_HS
DDOST	Up_HW_HS
C1QC	Up_HW_HS
C1QB	Up_HW_HS
EPHB2	Up_HW_HS
CLIC4	Up_HW_HS
CD52	Up_HW_HS
RPS6KA1	Up_HW_HS
FGR	Up_HW_HS
IFI6	Up_HW_HS
PTAFR	Up_HW_HS
LAPTM5	Up_HW_HS
PTP4A2	Up_HW_HS
LCK	Up_HW_HS
HDAC1	Up_HW_HS
RNF19B	Up_HW_HS
GJA4	Up_HW_HS
PSMB2	Up_HW_HS
ZC3H12A	Up_HW_HS
MTF1	Up_HW_HS
FHL3	Up_HW_HS
AKIRIN1	Up_HW_HS
CAP1	Up_HW_HS
PPT1	Up_HW_HS
LRP8	Up_HW_HS
LEPROT	Up_HW_HS
ST6GALNAC3	Up_HW_HS
PIGK	Up_HW_HS
IFI44	Up_HW_HS
CLCA2	Up_HW_HS
HS2ST1	Up_HW_HS
GBP3	Up_HW_HS
GBP1	Up_HW_HS
GBP6	Up_HW_HS
LRRC8D	Up_HW_HS
TMED5	Up_HW_HS
CCDC18	Up_HW_HS
CNN3	Up_HW_HS
DPYD	Up_HW_HS
VCAM1	Up_HW_HS
PRMT6	Up_HW_HS
SLC25A24	Up_HW_HS
RBM15	Up_HW_HS
CD53	Up_HW_HS
CHI3L2	Up_HW_HS
WDR77	Up_HW_HS
ADORA3	Up_HW_HS
SLC16A1	Up_HW_HS
PHTF1	Up_HW_HS
NRAS	Up_HW_HS
PTGFRN	Up_HW_HS
MAN1A2	Up_HW_HS
FAM46C	Up_HW_HS
SEC22B	Up_HW_HS
FCGR1A	Up_HW_HS
PLEKHO1	Up_HW_HS
MCL1	Up_HW_HS
CTSS	Up_HW_HS
TNFAIP8L2	Up_HW_HS
S100A11	Up_HW_HS
LCE3D	Up_HW_HS
SPRR2G	Up_HW_HS
S100A7	Up_HW_HS
RAB13	Up_HW_HS
TPM3	Up_HW_HS
ADAR	Up_HW_HS
FAM189B	Up_HW_HS
RIT1	Up_HW_HS
ARHGEF2	Up_HW_HS
CRABP2	Up_HW_HS
ISG20L2	Up_HW_HS
MNDA	Up_HW_HS
IFI16	Up_HW_HS
AIM2	Up_HW_HS
SLAMF6	Up_HW_HS
CD84	Up_HW_HS
CD48	Up_HW_HS
FCER1G	Up_HW_HS
PCP4L1	Up_HW_HS
FCGR2A	Up_HW_HS
UHMK1	Up_HW_HS
TMCO1	Up_HW_HS
CD247	Up_HW_HS
MPZL1	Up_HW_HS
TIPRL	Up_HW_HS
SELP	Up_HW_HS
SELL	Up_HW_HS
SELE	Up_HW_HS
FMO2	Up_HW_HS
CENPL	Up_HW_HS
DARS2	Up_HW_HS
RALGPS2	Up_HW_HS
ABL2	Up_HW_HS
STX6	Up_HW_HS
GLUL	Up_HW_HS
RNASEL	Up_HW_HS
RGS16	Up_HW_HS
NPL	Up_HW_HS
NCF2	Up_HW_HS
ARPC5	Up_HW_HS
EDEM3	Up_HW_HS
RGS18	Up_HW_HS
RGS1	Up_HW_HS
PTPRC	Up_HW_HS
ZNF281	Up_HW_HS
NAV1	Up_HW_HS
PTPN7	Up_HW_HS
UBE2T	Up_HW_HS
RAB7L1	Up_HW_HS
DYRK3	Up_HW_HS
FAIM3	Up_HW_HS
CR1	Up_HW_HS
TRAF3IP3	Up_HW_HS
LPGAT1	Up_HW_HS
LBR	Up_HW_HS
ENAH	Up_HW_HS
PARP1	Up_HW_HS
GALNT2	Up_HW_HS
NID1	Up_HW_HS
HNRNPU	Up_HW_HS
NLRP3	Up_HW_HS
FAM110C	Up_HW_HS
PXDN	Up_HW_HS
RNASEH1	Up_HW_HS
YWHAQ	Up_HW_HS
RRM2	Up_HW_HS
FAM49A	Up_HW_HS
VSNL1	Up_HW_HS
TP53I3	Up_HW_HS
RAB10	Up_HW_HS
SLC5A6	Up_HW_HS
PPM1G	Up_HW_HS
RBKS	Up_HW_HS
SLC30A6	Up_HW_HS
NLRC4	Up_HW_HS
RASGRP3	Up_HW_HS
FAM98A	Up_HW_HS
GEMIN6	Up_HW_HS
MCFD2	Up_HW_HS
FOXN2	Up_HW_HS
CHAC2	Up_HW_HS
PSME4	Up_HW_HS
EML6	Up_HW_HS
CCDC88A	Up_HW_HS
PNPT1	Up_HW_HS
PEX13	Up_HW_HS
RAB1A	Up_HW_HS
ACTR2	Up_HW_HS
PLEK	Up_HW_HS
ARHGAP25	Up_HW_HS
GFPT1	Up_HW_HS
AAK1	Up_HW_HS
SNRPG	Up_HW_HS
GNLY	Up_HW_HS
MRPL35	Up_HW_HS
MGAT4A	Up_HW_HS
TXNDC9	Up_HW_HS
MAP4K4	Up_HW_HS
IL1R1	Up_HW_HS
LIMS1	Up_HW_HS
BCL2L11	Up_HW_HS
TMEM87B	Up_HW_HS
TTL	Up_HW_HS
POLR1B	Up_HW_HS
SLC20A1	Up_HW_HS
ACTR3	Up_HW_HS
RALB	Up_HW_HS
UGGT1	Up_HW_HS
PLEKHB2	Up_HW_HS
R3HDM1	Up_HW_HS
CXCR4	Up_HW_HS
NMI	Up_HW_HS
TNFAIP6	Up_HW_HS
STAM2	Up_HW_HS
CYTIP	Up_HW_HS
ACVR1	Up_HW_HS
IFIH1	Up_HW_HS
FASTKD1	Up_HW_HS
WIPF1	Up_HW_HS
CHN1	Up_HW_HS
AGPS	Up_HW_HS
ITGA4	Up_HW_HS
CALCRL	Up_HW_HS
COL5A2	Up_HW_HS
INPP1	Up_HW_HS
GLS	Up_HW_HS
STAT1	Up_HW_HS
MYO1B	Up_HW_HS
STK17B	Up_HW_HS
ANKRD44	Up_HW_HS
HSPD1	Up_HW_HS
CFLAR	Up_HW_HS
CD28	Up_HW_HS
ICOS	Up_HW_HS
NRP2	Up_HW_HS
CCNYL1	Up_HW_HS
AGFG1	Up_HW_HS
TRIP12	Up_HW_HS
SP110	Up_HW_HS
SP100	Up_HW_HS
B3GNT7	Up_HW_HS
COPS8	Up_HW_HS
COL6A3	Up_HW_HS
LRRFIP1	Up_HW_HS
UBE2F	Up_HW_HS
SEPT2	Up_HW_HS
EDEM1	Up_HW_HS
HRH1	Up_HW_HS
SLC4A7	Up_HW_HS
STT3B	Up_HW_HS
CMTM7	Up_HW_HS
GLB1	Up_HW_HS
MYD88	Up_HW_HS
OXSR1	Up_HW_HS
SEC22C	Up_HW_HS
CCR1	Up_HW_HS
CCR2	Up_HW_HS
CCR5	Up_HW_HS
SHISA5	Up_HW_HS
GPX1	Up_HW_HS
GNAI2	Up_HW_HS
HYAL2	Up_HW_HS
NEK4	Up_HW_HS
ARF4	Up_HW_HS
FLNB	Up_HW_HS
DNASE1L3	Up_HW_HS
ADAMTS9	Up_HW_HS
TMF1	Up_HW_HS
PPP4R2	Up_HW_HS
ROBO1	Up_HW_HS
TOMM70A	Up_HW_HS
CD47	Up_HW_HS
KIAA1524	Up_HW_HS
PHLDB2	Up_HW_HS
GTPBP8	Up_HW_HS
ADPRH	Up_HW_HS
GTF2E1	Up_HW_HS
HCLS1	Up_HW_HS
EAF2	Up_HW_HS
CD86	Up_HW_HS
PARP9	Up_HW_HS
DTX3L	Up_HW_HS
PARP15	Up_HW_HS
PARP14	Up_HW_HS
KALRN	Up_HW_HS
HEG1	Up_HW_HS
SNX4	Up_HW_HS
TXNRD3	Up_HW_HS
SEC61A1	Up_HW_HS
RPN1	Up_HW_HS
CDV3	Up_HW_HS
SRPRB	Up_HW_HS
COPB2	Up_HW_HS
PLSCR1	Up_HW_HS
GYG1	Up_HW_HS
WWTR1	Up_HW_HS
SERP1	Up_HW_HS
SELT	Up_HW_HS
MME	Up_HW_HS
SSR3	Up_HW_HS
MFSD1	Up_HW_HS
SMC4	Up_HW_HS
MECOM	Up_HW_HS
SKIL	Up_HW_HS
FNDC3B	Up_HW_HS
TNFSF10	Up_HW_HS
NCEH1	Up_HW_HS
ECT2	Up_HW_HS
SOX2	Up_HW_HS
LAMP3	Up_HW_HS
TRA2B	Up_HW_HS
DNAJB11	Up_HW_HS
PPP1R2	Up_HW_HS
PAK2	Up_HW_HS
TACC3	Up_HW_HS
WHSC1	Up_HW_HS
TNIP2	Up_HW_HS
LYAR	Up_HW_HS
SORCS2	Up_HW_HS
WDR1	Up_HW_HS
ZNF518B	Up_HW_HS
CD38	Up_HW_HS
LAP3	Up_HW_HS
NCAPG	Up_HW_HS
LGI2	Up_HW_HS
SEL1L3	Up_HW_HS
PGM2	Up_HW_HS
TLR1	Up_HW_HS
TLR6	Up_HW_HS
KLHL5	Up_HW_HS
UGDH	Up_HW_HS
UBE2K	Up_HW_HS
RHOH	Up_HW_HS
TMEM33	Up_HW_HS
TMEM165	Up_HW_HS
UBA6	Up_HW_HS
SULT1B1	Up_HW_HS
CXCL6	Up_HW_HS
CXCL1	Up_HW_HS
G3BP2	Up_HW_HS
CXCL9	Up_HW_HS
CXCL11	Up_HW_HS
SCARB2	Up_HW_HS
BMP2K	Up_HW_HS
PLAC8	Up_HW_HS
HERC6	Up_HW_HS
GPRIN3	Up_HW_HS
NFKB1	Up_HW_HS
CCDC109B	Up_HW_HS
CFI	Up_HW_HS
SEC24D	Up_HW_HS
CCNA2	Up_HW_HS
CCRN4L	Up_HW_HS
GAB1	Up_HW_HS
SMARCA5	Up_HW_HS
SMAD1	Up_HW_HS
TLR2	Up_HW_HS
MAP9	Up_HW_HS
GUCY1A3	Up_HW_HS
TDO2	Up_HW_HS
FAM198B	Up_HW_HS
KLHL2	Up_HW_HS
DDX60L	Up_HW_HS
CLCN3	Up_HW_HS
SPCS3	Up_HW_HS
DCTD	Up_HW_HS
WWC2	Up_HW_HS
LPCAT1	Up_HW_HS
BASP1	Up_HW_HS
SUB1	Up_HW_HS
TARS	Up_HW_HS
ADAMTS12	Up_HW_HS
IL7R	Up_HW_HS
SKP2	Up_HW_HS
OSMR	Up_HW_HS
FYB	Up_HW_HS
PTGER4	Up_HW_HS
CARD6	Up_HW_HS
GPX8	Up_HW_HS
DEPDC1B	Up_HW_HS
ZSWIM6	Up_HW_HS
KIF2A	Up_HW_HS
CD180	Up_HW_HS
CCNB1	Up_HW_HS
ZNF366	Up_HW_HS
TNPO1	Up_HW_HS
AGGF1	Up_HW_HS
LHFPL2	Up_HW_HS
HOMER1	Up_HW_HS
ZFYVE16	Up_HW_HS
DHFR	Up_HW_HS
POLR3G	Up_HW_HS
LYSMD3	Up_HW_HS
PCSK1	Up_HW_HS
LNPEP	Up_HW_HS
ST8SIA4	Up_HW_HS
DCP2	Up_HW_HS
COMMD10	Up_HW_HS
PPIC	Up_HW_HS
CSNK1G3	Up_HW_HS
LMNB1	Up_HW_HS
PRRC1	Up_HW_HS
IRF1	Up_HW_HS
C5orf24	Up_HW_HS
H2AFY	Up_HW_HS
CD14	Up_HW_HS
SYNPO	Up_HW_HS
TNIP1	Up_HW_HS
SLC36A1	Up_HW_HS
G3BP1	Up_HW_HS
MFAP3	Up_HW_HS
GALNT10	Up_HW_HS
HAVCR2	Up_HW_HS
MED7	Up_HW_HS
ITK	Up_HW_HS
RNF145	Up_HW_HS
DOCK2	Up_HW_HS
LCP2	Up_HW_HS
FBXW11	Up_HW_HS
UBTD2	Up_HW_HS
SFXN1	Up_HW_HS
HRH2	Up_HW_HS
HK3	Up_HW_HS
LMAN2	Up_HW_HS
DOK3	Up_HW_HS
TMED9	Up_HW_HS
CANX	Up_HW_HS
CNOT6	Up_HW_HS
SERPINB6	Up_HW_HS
RPP40	Up_HW_HS
SSR1	Up_HW_HS
CD83	Up_HW_HS
ATXN1	Up_HW_HS
RNF144B	Up_HW_HS
E2F3	Up_HW_HS
TDP2	Up_HW_HS
C6orf62	Up_HW_HS
HMGN4	Up_HW_HS
FLOT1	Up_HW_HS
MICB	Up_HW_HS
TNF	Up_HW_HS
AIF1	Up_HW_HS
GPSM3	Up_HW_HS
TAPBP	Up_HW_HS
FGD2	Up_HW_HS
TREM2	Up_HW_HS
MED20	Up_HW_HS
MRPS10	Up_HW_HS
GPR110	Up_HW_HS
TNFRSF21	Up_HW_HS
BEND6	Up_HW_HS
KIAA1586	Up_HW_HS
RAB23	Up_HW_HS
PTP4A1	Up_HW_HS
CD109	Up_HW_HS
TMEM30A	Up_HW_HS
TPBG	Up_HW_HS
CYB5R4	Up_HW_HS
SYNCRIP	Up_HW_HS
AKIRIN2	Up_HW_HS
UBE2J1	Up_HW_HS
MANEA	Up_HW_HS
ASCC3	Up_HW_HS
ATG5	Up_HW_HS
OSTM1	Up_HW_HS
CD164	Up_HW_HS
AMD1	Up_HW_HS
GTF3C6	Up_HW_HS
MARCKS	Up_HW_HS
DSE	Up_HW_HS
NUS1	Up_HW_HS
NCOA7	Up_HW_HS
ARHGAP18	Up_HW_HS
MOXD1	Up_HW_HS
VNN1	Up_HW_HS
SGK1	Up_HW_HS
PDE7B	Up_HW_HS
IFNGR1	Up_HW_HS
FBXO30	Up_HW_HS
TAB2	Up_HW_HS
C6orf211	Up_HW_HS
FBXO5	Up_HW_HS
SYNJ2	Up_HW_HS
DYNLT1	Up_HW_HS
SYTL3	Up_HW_HS
TAGAP	Up_HW_HS
SOD2	Up_HW_HS
QKI	Up_HW_HS
FAM20C	Up_HW_HS
FSCN1	Up_HW_HS
KDELR2	Up_HW_HS
ZDHHC4	Up_HW_HS
C1GALT1	Up_HW_HS
SNX13	Up_HW_HS
IL6	Up_HW_HS
FAM126A	Up_HW_HS
CBX3	Up_HW_HS
SCRN1	Up_HW_HS
FKBP14	Up_HW_HS
ZNRF2	Up_HW_HS
GARS	Up_HW_HS
DPY19L1	Up_HW_HS
AOAH	Up_HW_HS
STARD3NL	Up_HW_HS
RALA	Up_HW_HS
INHBA	Up_HW_HS
YKT6	Up_HW_HS
CCM2	Up_HW_HS
HUS1	Up_HW_HS
IKZF1	Up_HW_HS
SEC61G	Up_HW_HS
VOPP1	Up_HW_HS
BAZ1B	Up_HW_HS
LIMK1	Up_HW_HS
LAT2	Up_HW_HS
CD36	Up_HW_HS
SRI	Up_HW_HS
STEAP1	Up_HW_HS
SAMD9L	Up_HW_HS
ARPC1B	Up_HW_HS
ORAI2	Up_HW_HS
PIK3CG	Up_HW_HS
TFEC	Up_HW_HS
CALU	Up_HW_HS
SLC35B4	Up_HW_HS
AKR1B10	Up_HW_HS
MTPN	Up_HW_HS
ZC3HAV1	Up_HW_HS
HIPK2	Up_HW_HS
TBXAS1	Up_HW_HS
PARP12	Up_HW_HS
FAM115C	Up_HW_HS
PDIA4	Up_HW_HS
ACTR3C	Up_HW_HS
TMEM176A	Up_HW_HS
ABCF2	Up_HW_HS
UBE3C	Up_HW_HS
CSF2RA	Up_HW_HS
ARSF	Up_HW_HS
SHROOM2	Up_HW_HS
TLR8	Up_HW_HS
RPS6KA3	Up_HW_HS
CYBB	Up_HW_HS
DYNLT3	Up_HW_HS
CXorf38	Up_HW_HS
MED14	Up_HW_HS
CASK	Up_HW_HS
RP2	Up_HW_HS
TIMP1	Up_HW_HS
WAS	Up_HW_HS
MSN	Up_HW_HS
IL2RG	Up_HW_HS
RLIM	Up_HW_HS
PGK1	Up_HW_HS
ACSL4	Up_HW_HS
AMMECR1	Up_HW_HS
WDR44	Up_HW_HS
SEPT6	Up_HW_HS
LAMP2	Up_HW_HS
SH2D1A	Up_HW_HS
SASH3	Up_HW_HS
VMA21	Up_HW_HS
MFHAS1	Up_HW_HS
ERI1	Up_HW_HS
CTSB	Up_HW_HS
MSR1	Up_HW_HS
ATP6V1B2	Up_HW_HS
DOK2	Up_HW_HS
LOXL2	Up_HW_HS
ADAMDEC1	Up_HW_HS
EXTL3	Up_HW_HS
LEPROTL1	Up_HW_HS
NRG1	Up_HW_HS
PROSC	Up_HW_HS
BAG4	Up_HW_HS
ADAM9	Up_HW_HS
C8orf4	Up_HW_HS
THAP1	Up_HW_HS
LYN	Up_HW_HS
IMPAD1	Up_HW_HS
ASPH	Up_HW_HS
CYP7B1	Up_HW_HS
PDE7A	Up_HW_HS
SULF1	Up_HW_HS
TRAM1	Up_HW_HS
STAU2	Up_HW_HS
LY96	Up_HW_HS
IMPA1	Up_HW_HS
TMEM64	Up_HW_HS
RBM12B	Up_HW_HS
PDP1	Up_HW_HS
MTDH	Up_HW_HS
PABPC1	Up_HW_HS
AZIN1	Up_HW_HS
EXT1	Up_HW_HS
HAS2	Up_HW_HS
DERL1	Up_HW_HS
TMEM65	Up_HW_HS
TRIB1	Up_HW_HS
MYC	Up_HW_HS
FAM49B	Up_HW_HS
SLA	Up_HW_HS
C8orf33	Up_HW_HS
GLIS3	Up_HW_HS
IL33	Up_HW_HS
DDX58	Up_HW_HS
DNAJA1	Up_HW_HS
B4GALT1	Up_HW_HS
DCAF12	Up_HW_HS
VCP	Up_HW_HS
GLIPR2	Up_HW_HS
EXOSC3	Up_HW_HS
TMEM2	Up_HW_HS
C9orf40	Up_HW_HS
RFK	Up_HW_HS
C9orf64	Up_HW_HS
CKS2	Up_HW_HS
SYK	Up_HW_HS
FGD3	Up_HW_HS
NCBP1	Up_HW_HS
FOXE1	Up_HW_HS
COL15A1	Up_HW_HS
TGFBR1	Up_HW_HS
NR4A3	Up_HW_HS
ERP44	Up_HW_HS
INVS	Up_HW_HS
ZNF189	Up_HW_HS
SUSD1	Up_HW_HS
RGS3	Up_HW_HS
C9orf91	Up_HW_HS
TNC	Up_HW_HS
STOM	Up_HW_HS
LHX6	Up_HW_HS
NEK6	Up_HW_HS
HSPA5	Up_HW_HS
MAPKAP1	Up_HW_HS
ENG	Up_HW_HS
IER5L	Up_HW_HS
GBGT1	Up_HW_HS
SURF4	Up_HW_HS
SLC2A6	Up_HW_HS
FCN1	Up_HW_HS
IL2RA	Up_HW_HS
SFMBT2	Up_HW_HS
STAM	Up_HW_HS
ARL5B	Up_HW_HS
KIAA1217	Up_HW_HS
APBB1IP	Up_HW_HS
CREM	Up_HW_HS
RASSF4	Up_HW_HS
CSTF2T	Up_HW_HS
CISD1	Up_HW_HS
UBE2D1	Up_HW_HS
ADO	Up_HW_HS
REEP3	Up_HW_HS
SRGN	Up_HW_HS
SLC29A3	Up_HW_HS
CHST3	Up_HW_HS
SPOCK2	Up_HW_HS
PLAU	Up_HW_HS
AP3M1	Up_HW_HS
PTEN	Up_HW_HS
CH25H	Up_HW_HS
LIPA	Up_HW_HS
IFIT3	Up_HW_HS
IFIT5	Up_HW_HS
CEP55	Up_HW_HS
PDLIM1	Up_HW_HS
BLNK	Up_HW_HS
TM9SF3	Up_HW_HS
PIK3AP1	Up_HW_HS
C10orf12	Up_HW_HS
ENTPD7	Up_HW_HS
ERLIN1	Up_HW_HS
NOLC1	Up_HW_HS
OBFC1	Up_HW_HS
CASP7	Up_HW_HS
NHLRC2	Up_HW_HS
AFAP1L2	Up_HW_HS
PDZD8	Up_HW_HS
PRDX3	Up_HW_HS
SEC23IP	Up_HW_HS
CTBP2	Up_HW_HS
ADAM12	Up_HW_HS
PTPRE	Up_HW_HS
GLRX3	Up_HW_HS
IFITM2	Up_HW_HS
IFITM1	Up_HW_HS
IFITM3	Up_HW_HS
NUP98	Up_HW_HS
OR51E1	Up_HW_HS
IPO7	Up_HW_HS
CTR9	Up_HW_HS
MICAL2	Up_HW_HS
PARVA	Up_HW_HS
COPB1	Up_HW_HS
NUCB2	Up_HW_HS
SPTY2D1	Up_HW_HS
HIPK3	Up_HW_HS
CAPRIN1	Up_HW_HS
EHF	Up_HW_HS
CD44	Up_HW_HS
API5	Up_HW_HS
SLC35C1	Up_HW_HS
ACP2	Up_HW_HS
APLNR	Up_HW_HS
SLC43A3	Up_HW_HS
UBE2L6	Up_HW_HS
LPXN	Up_HW_HS
PATL1	Up_HW_HS
TCN1	Up_HW_HS
MS4A6A	Up_HW_HS
MS4A4A	Up_HW_HS
MS4A7	Up_HW_HS
SLC15A3	Up_HW_HS
CD6	Up_HW_HS
CD5	Up_HW_HS
ASRGL1	Up_HW_HS
FERMT3	Up_HW_HS
RPS6KA4	Up_HW_HS
DPP3	Up_HW_HS
CDK2AP2	Up_HW_HS
P2RY6	Up_HW_HS
UCP2	Up_HW_HS
PGM2L1	Up_HW_HS
POLD3	Up_HW_HS
ARRB1	Up_HW_HS
SERPINH1	Up_HW_HS
LRRC32	Up_HW_HS
ACER3	Up_HW_HS
PRSS23	Up_HW_HS
CTSC	Up_HW_HS
NOX4	Up_HW_HS
PANX1	Up_HW_HS
SESN3	Up_HW_HS
MTMR2	Up_HW_HS
BIRC3	Up_HW_HS
BIRC2	Up_HW_HS
CASP4	Up_HW_HS
NNMT	Up_HW_HS
PAFAH1B2	Up_HW_HS
IL10RA	Up_HW_HS
MPZL2	Up_HW_HS
CD3E	Up_HW_HS
HYOU1	Up_HW_HS
H2AFX	Up_HW_HS
NLRX1	Up_HW_HS
CBL	Up_HW_HS
MCAM	Up_HW_HS
THY1	Up_HW_HS
HSPA8	Up_HW_HS
STT3A	Up_HW_HS
CHEK1	Up_HW_HS
HYLS1	Up_HW_HS
ETS1	Up_HW_HS
APLP2	Up_HW_HS
FBXL14	Up_HW_HS
PARP11	Up_HW_HS
CCND2	Up_HW_HS
C12orf5	Up_HW_HS
C12orf4	Up_HW_HS
TNFRSF1A	Up_HW_HS
TPI1	Up_HW_HS
C1R	Up_HW_HS
CD163	Up_HW_HS
SLC2A3	Up_HW_HS
C3AR1	Up_HW_HS
A2ML1	Up_HW_HS
KLRB1	Up_HW_HS
CD69	Up_HW_HS
CLEC7A	Up_HW_HS
ATF7IP	Up_HW_HS
ARHGDIB	Up_HW_HS
PTPRO	Up_HW_HS
BCAT1	Up_HW_HS
IPO8	Up_HW_HS
DNM1L	Up_HW_HS
ALG10	Up_HW_HS
PUS7L	Up_HW_HS
TWF1	Up_HW_HS
LIMA1	Up_HW_HS
LARP4	Up_HW_HS
ATF1	Up_HW_HS
BIN2	Up_HW_HS
GALNT6	Up_HW_HS
PRR13	Up_HW_HS
NCKAP1L	Up_HW_HS
ESYT1	Up_HW_HS
TIMELESS	Up_HW_HS
PTGES3	Up_HW_HS
SHMT2	Up_HW_HS
ARHGAP9	Up_HW_HS
AGAP2	Up_HW_HS
SRGAP1	Up_HW_HS
GNS	Up_HW_HS
LLPH	Up_HW_HS
HELB	Up_HW_HS
DYRK2	Up_HW_HS
RAP1B	Up_HW_HS
LYZ	Up_HW_HS
THAP2	Up_HW_HS
GLIPR1	Up_HW_HS
CSRP2	Up_HW_HS
DUSP6	Up_HW_HS
NUDT4	Up_HW_HS
ELK3	Up_HW_HS
CDK17	Up_HW_HS
TMPO	Up_HW_HS
IKBIP	Up_HW_HS
SCYL2	Up_HW_HS
HSP90B1	Up_HW_HS
TXNRD1	Up_HW_HS
CHST11	Up_HW_HS
KIAA1033	Up_HW_HS
C12orf75	Up_HW_HS
CKAP4	Up_HW_HS
PRDM4	Up_HW_HS
KCTD10	Up_HW_HS
ARPC3	Up_HW_HS
SH2B3	Up_HW_HS
OAS1	Up_HW_HS
OAS3	Up_HW_HS
OAS2	Up_HW_HS
MPHOSPH9	Up_HW_HS
SBNO1	Up_HW_HS
TMED2	Up_HW_HS
RAN	Up_HW_HS
SACS	Up_HW_HS
PARP4	Up_HW_HS
POMP	Up_HW_HS
ALOX5AP	Up_HW_HS
HSPH1	Up_HW_HS
EPSTI1	Up_HW_HS
DNAJC15	Up_HW_HS
LCP1	Up_HW_HS
RB1	Up_HW_HS
INTS6	Up_HW_HS
PCDH17	Up_HW_HS
GPR180	Up_HW_HS
DZIP1	Up_HW_HS
DNAJC3	Up_HW_HS
MBNL2	Up_HW_HS
RAP2A	Up_HW_HS
IPO5	Up_HW_HS
GPR183	Up_HW_HS
KDELC1	Up_HW_HS
TNFSF13B	Up_HW_HS
COL4A1	Up_HW_HS
COL4A2	Up_HW_HS
TMCO3	Up_HW_HS
RNASE6	Up_HW_HS
HNRNPC	Up_HW_HS
C14orf119	Up_HW_HS
GZMB	Up_HW_HS
STRN3	Up_HW_HS
HEATR5A	Up_HW_HS
SNX6	Up_HW_HS
PPP2R3C	Up_HW_HS
SEC23A	Up_HW_HS
MGAT2	Up_HW_HS
TMX1	Up_HW_HS
NID2	Up_HW_HS
ERO1L	Up_HW_HS
STYX	Up_HW_HS
GMFB	Up_HW_HS
GCH1	Up_HW_HS
MAPK1IP1L	Up_HW_HS
EXOC5	Up_HW_HS
KIAA0586	Up_HW_HS
HIF1A	Up_HW_HS
GPX2	Up_HW_HS
RAB15	Up_HW_HS
ATP6V1D	Up_HW_HS
EIF2S1	Up_HW_HS
ACTN1	Up_HW_HS
SLC39A9	Up_HW_HS
SYNJ2BP	Up_HW_HS
DNAL1	Up_HW_HS
YLPM1	Up_HW_HS
SPTLC2	Up_HW_HS
GTF2A1	Up_HW_HS
STON2	Up_HW_HS
SEL1L	Up_HW_HS
GPR65	Up_HW_HS
TDP1	Up_HW_HS
CALM1	Up_HW_HS
CATSPERB	Up_HW_HS
TC2N	Up_HW_HS
CPSF2	Up_HW_HS
LGMN	Up_HW_HS
C14orf142	Up_HW_HS
IFI27	Up_HW_HS
DICER1	Up_HW_HS
BDKRB2	Up_HW_HS
WARS	Up_HW_HS
EIF5	Up_HW_HS
IGHA1	Up_HW_HS
SLC12A6	Up_HW_HS
THBS1	Up_HW_HS
PLA2G4D	Up_HW_HS
GANC	Up_HW_HS
PDIA3	Up_HW_HS
CASC4	Up_HW_HS
TRIM69	Up_HW_HS
SQRDL	Up_HW_HS
COPS2	Up_HW_HS
SPPL2A	Up_HW_HS
CYP19A1	Up_HW_HS
DMXL2	Up_HW_HS
LYSMD2	Up_HW_HS
TMOD3	Up_HW_HS
GNB5	Up_HW_HS
MYO5A	Up_HW_HS
RAB27A	Up_HW_HS
NEDD4	Up_HW_HS
ADAM10	Up_HW_HS
RAB8B	Up_HW_HS
FAM96A	Up_HW_HS
PPIB	Up_HW_HS
PIF1	Up_HW_HS
PLEKHO2	Up_HW_HS
DENND4A	Up_HW_HS
AAGAB	Up_HW_HS
TLE3	Up_HW_HS
SENP8	Up_HW_HS
PML	Up_HW_HS
UBE2Q2	Up_HW_HS
FBXO22	Up_HW_HS
PSTPIP1	Up_HW_HS
MORF4L1	Up_HW_HS
BCL2A1	Up_HW_HS
MESDC2	Up_HW_HS
MESDC1	Up_HW_HS
HDGFRP3	Up_HW_HS
HAPLN3	Up_HW_HS
ANPEP	Up_HW_HS
C15orf38	Up_HW_HS
SEMA4B	Up_HW_HS
CIB1	Up_HW_HS
BLM	Up_HW_HS
FES	Up_HW_HS
ALDH1A3	Up_HW_HS
TMEM8A	Up_HW_HS
PRSS27	Up_HW_HS
ZNF200	Up_HW_HS
PMM2	Up_HW_HS
C16orf72	Up_HW_HS
NUBP1	Up_HW_HS
GSPT1	Up_HW_HS
CPPED1	Up_HW_HS
BFAR	Up_HW_HS
ABCC1	Up_HW_HS
IGSF6	Up_HW_HS
UBFD1	Up_HW_HS
MVP	Up_HW_HS
SEPHS2	Up_HW_HS
ITGAL	Up_HW_HS
ITGAM	Up_HW_HS
ITGAX	Up_HW_HS
ZNF267	Up_HW_HS
NETO2	Up_HW_HS
SNX20	Up_HW_HS
CCL22	Up_HW_HS
MMP15	Up_HW_HS
GINS3	Up_HW_HS
CKLF	Up_HW_HS
CBFB	Up_HW_HS
FHOD1	Up_HW_HS
MARVELD3	Up_HW_HS
CENPN	Up_HW_HS
MPHOSPH6	Up_HW_HS
HSBP1	Up_HW_HS
COTL1	Up_HW_HS
ZNF469	Up_HW_HS
TAX1BP3	Up_HW_HS
ARRB2	Up_HW_HS
CXCL16	Up_HW_HS
PFN1	Up_HW_HS
TXNDC17	Up_HW_HS
XAF1	Up_HW_HS
PHF23	Up_HW_HS
PIK3R5	Up_HW_HS
COX10	Up_HW_HS
GRAP	Up_HW_HS
LGALS9	Up_HW_HS
FLOT2	Up_HW_HS
DHRS13	Up_HW_HS
NUFIP2	Up_HW_HS
CPD	Up_HW_HS
EVI2B	Up_HW_HS
CCL2	Up_HW_HS
CCL8	Up_HW_HS
SLFN5	Up_HW_HS
SLFN11	Up_HW_HS
SLFN12	Up_HW_HS
AP2B1	Up_HW_HS
CCL18	Up_HW_HS
CDK12	Up_HW_HS
ACLY	Up_HW_HS
STAT3	Up_HW_HS
PSME3	Up_HW_HS
IFI35	Up_HW_HS
LSM12	Up_HW_HS
GRN	Up_HW_HS
FMNL1	Up_HW_HS
CDC27	Up_HW_HS
PNPO	Up_HW_HS
SNX11	Up_HW_HS
GNGT2	Up_HW_HS
ABI3	Up_HW_HS
LRRC59	Up_HW_HS
MMD	Up_HW_HS
TRIM37	Up_HW_HS
GNA13	Up_HW_HS
PITPNC1	Up_HW_HS
KPNA2	Up_HW_HS
PRKAR1A	Up_HW_HS
FAM20A	Up_HW_HS
CD300A	Up_HW_HS
CD300LF	Up_HW_HS
HN1	Up_HW_HS
SLC25A19	Up_HW_HS
SEPT9	Up_HW_HS
TMC8	Up_HW_HS
SOCS3	Up_HW_HS
LGALS3BP	Up_HW_HS
CANT1	Up_HW_HS
SLC38A10	Up_HW_HS
P4HB	Up_HW_HS
C17orf62	Up_HW_HS
TWSG1	Up_HW_HS
PPP4R1	Up_HW_HS
RAB31	Up_HW_HS
TUBB6	Up_HW_HS
ROCK1	Up_HW_HS
ABHD3	Up_HW_HS
RNF138	Up_HW_HS
ME2	Up_HW_HS
MEX3C	Up_HW_HS
C18orf54	Up_HW_HS
LMAN1	Up_HW_HS
PMAIP1	Up_HW_HS
SERPINB13	Up_HW_HS
SERPINB4	Up_HW_HS
CCDC102B	Up_HW_HS
CNDP2	Up_HW_HS
SRXN1	Up_HW_HS
FKBP1A	Up_HW_HS
SIRPB1	Up_HW_HS
SIRPA	Up_HW_HS
CPXM1	Up_HW_HS
FASTKD5	Up_HW_HS
CDC25B	Up_HW_HS
RASSF2	Up_HW_HS
GPCPD1	Up_HW_HS
RRBP1	Up_HW_HS
SNX5	Up_HW_HS
SEC23B	Up_HW_HS
RIN2	Up_HW_HS
XRN2	Up_HW_HS
CD93	Up_HW_HS
CST7	Up_HW_HS
NANP	Up_HW_HS
HM13	Up_HW_HS
ID1	Up_HW_HS
HCK	Up_HW_HS
MAPRE1	Up_HW_HS
PROCR	Up_HW_HS
RPN2	Up_HW_HS
TGM2	Up_HW_HS
ADA	Up_HW_HS
MMP9	Up_HW_HS
B4GALT5	Up_HW_HS
ZNF217	Up_HW_HS
DOK5	Up_HW_HS
AURKA	Up_HW_HS
CTSZ	Up_HW_HS
RGS19	Up_HW_HS
SBNO2	Up_HW_HS
LMNB2	Up_HW_HS
EBI3	Up_HW_HS
LRG1	Up_HW_HS
SEMA6B	Up_HW_HS
VAV1	Up_HW_HS
EMR1	Up_HW_HS
ELAVL1	Up_HW_HS
MYO1F	Up_HW_HS
DNMT1	Up_HW_HS
ICAM1	Up_HW_HS
ICAM3	Up_HW_HS
CALR	Up_HW_HS
IL27RA	Up_HW_HS
TPM4	Up_HW_HS
BST2	Up_HW_HS
JAK3	Up_HW_HS
IL12RB1	Up_HW_HS
LRRC25	Up_HW_HS
ARMC6	Up_HW_HS
FXYD5	Up_HW_HS
HCST	Up_HW_HS
TYROBP	Up_HW_HS
CAPNS1	Up_HW_HS
GMFG	Up_HW_HS
CXCL17	Up_HW_HS
CD177	Up_HW_HS
TEX101	Up_HW_HS
BCL3	Up_HW_HS
VASP	Up_HW_HS
GPR4	Up_HW_HS
IGFL1	Up_HW_HS
CALM3	Up_HW_HS
PTGIR	Up_HW_HS
C5AR1	Up_HW_HS
BAX	Up_HW_HS
GYS1	Up_HW_HS
TEAD2	Up_HW_HS
ATF5	Up_HW_HS
SIGLEC7	Up_HW_HS
FPR3	Up_HW_HS
LILRB3	Up_HW_HS
LILRB2	Up_HW_HS
LILRA3	Up_HW_HS
LILRA5	Up_HW_HS
LAIR1	Up_HW_HS
LILRA2	Up_HW_HS
LILRB1	Up_HW_HS
CECR1	Up_HW_HS
BID	Up_HW_HS
PPM1F	Up_HW_HS
TPST2	Up_HW_HS
MIAT	Up_HW_HS
MN1	Up_HW_HS
CHEK2	Up_HW_HS
HSCB	Up_HW_HS
CCDC117	Up_HW_HS
DUSP18	Up_HW_HS
APOL6	Up_HW_HS
APOL1	Up_HW_HS
MYH9	Up_HW_HS
CSF2RB	Up_HW_HS
C1QTNF6	Up_HW_HS
RAC2	Up_HW_HS
CYTH4	Up_HW_HS
KDELR3	Up_HW_HS
ADSL	Up_HW_HS
MEI1	Up_HW_HS
NAGA	Up_HW_HS
NFAM1	Up_HW_HS
SCO2	Up_HW_HS
TYMP	Up_HW_HS
ODF3B	Up_HW_HS
HSPA13	Up_HW_HS
SAMSN1	Up_HW_HS
CXADR	Up_HW_HS
BTG3	Up_HW_HS
MIR155HG	Up_HW_HS
IFNAR2	Up_HW_HS
IFNGR2	Up_HW_HS
GART	Up_HW_HS
CLIC6	Up_HW_HS
RUNX1	Up_HW_HS
KCNJ15	Up_HW_HS
MX1	Up_HW_HS
PDXK	Up_HW_HS
SUMO3	Up_HW_HS
ITGB2	Up_HW_HS
MRPL20	Up_HW_HS
NADK	Up_HW_HS
AK2	Up_HW_HS
PABPC4	Up_HW_HS
PSMA5	Up_HW_HS
PTPN22	Up_HW_HS
CD2	Up_HW_HS
CDC42SE1	Up_HW_HS
SLAMF1	Up_HW_HS
GLRX2	Up_HW_HS
BATF3	Up_HW_HS
CENPO	Up_HW_HS
POLE4	Up_HW_HS
ZAP70	Up_HW_HS
DDX18	Up_HW_HS
SP140L	Up_HW_HS
ARPC4	Up_HW_HS
NGLY1	Up_HW_HS
MON1A	Up_HW_HS
DUSP7	Up_HW_HS
RFT1	Up_HW_HS
TFG	Up_HW_HS
TRAT1	Up_HW_HS
CD96	Up_HW_HS
SIDT1	Up_HW_HS
GPR171	Up_HW_HS
ECE2	Up_HW_HS
POLR2H	Up_HW_HS
TMEM156	Up_HW_HS
OSTC	Up_HW_HS
LSM6	Up_HW_HS
RIOK2	Up_HW_HS
TMEM173	Up_HW_HS
ADAM19	Up_HW_HS
RGS14	Up_HW_HS
B4GALT7	Up_HW_HS
GMDS	Up_HW_HS
CFB	Up_HW_HS
C6orf203	Up_HW_HS
SFT2D1	Up_HW_HS
HNRNPA2B1	Up_HW_HS
ZC3HC1	Up_HW_HS
REPIN1	Up_HW_HS
PIM2	Up_HW_HS
APEX2	Up_HW_HS
P2RY10	Up_HW_HS
MCTS1	Up_HW_HS
TNFRSF10B	Up_HW_HS
TNFRSF10A	Up_HW_HS
POLB	Up_HW_HS
TMEM70	Up_HW_HS
WDYHV1	Up_HW_HS
AQP3	Up_HW_HS
POLR1E	Up_HW_HS
FBXO10	Up_HW_HS
SHB	Up_HW_HS
ALG2	Up_HW_HS
SEC61B	Up_HW_HS
MRPL50	Up_HW_HS
AKNA	Up_HW_HS
PRKCQ	Up_HW_HS
NUDT5	Up_HW_HS
PRF1	Up_HW_HS
FAS	Up_HW_HS
NFKB2	Up_HW_HS
NAP1L4	Up_HW_HS
ZNF215	Up_HW_HS
C11orf31	Up_HW_HS
MRPL16	Up_HW_HS
C11orf48	Up_HW_HS
STIP1	Up_HW_HS
BANF1	Up_HW_HS
TCIRG1	Up_HW_HS
C11orf24	Up_HW_HS
PTS	Up_HW_HS
ZNF259	Up_HW_HS
CD3D	Up_HW_HS
DPAGT1	Up_HW_HS
SRPR	Up_HW_HS
LTBR	Up_HW_HS
TSFM	Up_HW_HS
SOCS2	Up_HW_HS
FLT1	Up_HW_HS
PSME2	Up_HW_HS
RPL36AL	Up_HW_HS
BATF	Up_HW_HS
TGFB3	Up_HW_HS
TTC7B	Up_HW_HS
POLR3K	Up_HW_HS
TXNDC11	Up_HW_HS
C16orf54	Up_HW_HS
PPP4C	Up_HW_HS
NOD2	Up_HW_HS
DDX28	Up_HW_HS
MLKL	Up_HW_HS
C16orf46	Up_HW_HS
SRR	Up_HW_HS
TSR1	Up_HW_HS
P2RX5	Up_HW_HS
HS3ST3B1	Up_HW_HS
IGFBP4	Up_HW_HS
PPP1R9B	Up_HW_HS
EME1	Up_HW_HS
PYCR1	Up_HW_HS
PTPN2	Up_HW_HS
HAUS1	Up_HW_HS
CRLS1	Up_HW_HS
C20orf24	Up_HW_HS
SLA2	Up_HW_HS
HMHA1	Up_HW_HS
C19orf10	Up_HW_HS
IER2	Up_HW_HS
SSBP4	Up_HW_HS
TBCB	Up_HW_HS
YIF1B	Up_HW_HS
MAP4K1	Up_HW_HS
ALDH16A1	Up_HW_HS
NLRP12	Up_HW_HS
MAPK11	Up_HW_HS
TMEM51	Up_FootUlcer_HS
SPRR3	Up_FootUlcer_HS
HSPA6	Up_FootUlcer_HS
EPHA10	Up_FootUlcer_HS
FCRL5	Up_FootUlcer_HS
GPR158	Up_FootUlcer_HS
NRBF2	Up_FootUlcer_HS
COL13A1	Up_FootUlcer_HS
NANOS1	Up_FootUlcer_HS
PAOX	Up_FootUlcer_HS
NUDT22	Up_FootUlcer_HS
FRMD8	Up_FootUlcer_HS
RCE1	Up_FootUlcer_HS
TBC1D10C	Up_FootUlcer_HS
C11orf21	Up_FootUlcer_HS
C11orf95	Up_FootUlcer_HS
KCNE3	Up_FootUlcer_HS
ORMDL2	Up_FootUlcer_HS
RHOF	Up_FootUlcer_HS
AMN	Up_FootUlcer_HS
IGHG1	Up_FootUlcer_HS
GREM1	Up_FootUlcer_HS
ST8SIA2	Up_FootUlcer_HS
FOXF1	Up_FootUlcer_HS
AGRP	Up_FootUlcer_HS
CSH2	Up_FootUlcer_HS
JMJD6	Up_FootUlcer_HS
ONECUT3	Up_FootUlcer_HS
FAM129C	Up_FootUlcer_HS
KCNK6	Up_FootUlcer_HS
CEACAM3	Up_FootUlcer_HS
KIR3DL3	Up_FootUlcer_HS
BRSK1	Up_FootUlcer_HS
ATP8B3	Up_FootUlcer_HS
DNAJB1	Up_FootUlcer_HS
RASGRP4	Up_FootUlcer_HS
SERTAD1	Up_FootUlcer_HS
FBXO46	Up_FootUlcer_HS
KCNC3	Up_FootUlcer_HS
LRRC4B	Up_FootUlcer_HS
KLK4	Up_FootUlcer_HS
OSCAR	Up_FootUlcer_HS
ZNF497	Up_FootUlcer_HS
IGKC	Up_FootUlcer_HS
SIX2	Up_FootUlcer_HS
CD8A	Up_FootUlcer_HS
TMEM163	Up_FootUlcer_HS
SRC	Up_FootUlcer_HS
GDAP1L1	Up_FootUlcer_HS
FTCD	Up_FootUlcer_HS
DERL3	Up_FootUlcer_HS
ARSA	Up_FootUlcer_HS
FAM43A	Up_FootUlcer_HS
DAZL	Up_FootUlcer_HS
C4orf48	Up_FootUlcer_HS
C4orf3	Up_FootUlcer_HS
IL31RA	Up_FootUlcer_HS
TSLP	Up_FootUlcer_HS
SLC34A1	Up_FootUlcer_HS
SRA1	Up_FootUlcer_HS
CCNJL	Up_FootUlcer_HS
GABRB2	Up_FootUlcer_HS
HIST1H2AG	Up_FootUlcer_HS
ZNRD1	Up_FootUlcer_HS
PPARD	Up_FootUlcer_HS
HIST1H2BG	Up_FootUlcer_HS
NPTX2	Up_FootUlcer_HS
EN2	Up_FootUlcer_HS
ADAP1	Up_FootUlcer_HS
BLK	Up_FootUlcer_HS
LETM2	Up_FootUlcer_HS
ERICH1	Up_FootUlcer_HS
RNF122	Up_FootUlcer_HS
KCNK9	Up_FootUlcer_HS
PHEX	Up_FootUlcer_HS
AMELY	Up_FootUlcer_HS
CD24	Up_FootUlcer_HS
TCP11L1	Up_HS
CYLD	Up_HS
SAR1A	Up_HS
RNF213	Up_HS
	Up_HS
PITPNA	Up_HS
ELF4	Up_HS
CIITA	Up_HS
ARF3	Up_HS
C5orf20	Up_HS
CDC42SE2	Up_HS
NUP98	Up_HS
TIFAB	Up_HS
PARP8	Up_HS
SAMHD1	Up_HS
COPZ1	Up_HS
TRIM27	Up_HS
CXCL10	Up_HS
CLEC10A	Up_HS
IL15RA	Up_HS
PLXDC1	Up_HS
SLC35A5	Up_HS
IRF9	Up_HS
HLA-DRA	Up_HS
EIF2C3	Up_HS
HLA-DQA1	Up_HS
NCBP2	Up_HS
MMP19	Up_HS
SLAMF8	Up_HS
IRF8	Up_HS
HLA-DRB1	Up_HS
ERAP1	Up_HS
PANK2	Up_HS
MIR21	Up_HS
HLA-DQB1	Up_HS
HLA-DQB1	Up_HS
HLA-DRB1	Up_HS
TMBIM6	Up_HS
HLA-DQA1	Up_HS
C3orf34	Up_HS
RTF1	Up_HS
C11orf75	Up_HS
DNMT3A	Up_HS
TRIM38	Up_HS
NCF4	Up_HS
TRANK1	Up_HS
IRF2	Up_HS
LOC100286972	Up_HS
RDH16	Up_HS
BTN3A1	Up_HS
HLA-DRB1	Up_HS
ASPN	Up_HS
MORC2	Up_HS
LOC729866	Up_HS
HLA-DPA1	Up_HS
UGT1A1	Up_HS
PDIA6	Up_HS
CDS2	Up_HS
CELF2	Up_HS
LOC387647	Up_HS
MFNG	Up_HS
GIMAP2	Up_HS
CD74	Up_HS
CASP10	Up_HS
PROX1	Up_HS
TP53BP1	Up_HS
ZNF227	Up_HS
PAK1	Up_HS
TLR7	Up_HS
IL32	Up_HS
BTN3A2	Up_HS
C1orf162	Up_HS
FCGR1A	Up_HS
MED28	Up_HS
APOL2	Up_HS
LOC150166	Up_HS
FAM26F	Up_HS
SERPINB3	Up_HS
MAN1A1	Up_HS
CREB1	Up_HS
HLA-DRB6	Up_HS
RBM4	Up_HS
MOBKL2C	Up_HS
F2RL2	Up_HS
C3orf62	Up_HS
MARCH1	Up_HS
LGALS2	Up_HS
ATP6V1C1	Up_HS
UGT1A6	Up_HS
YIPF4	Up_HS
LZTFL1	Up_HS
RGS10	Up_HS
C2	Up_HS
FCGR1B	Up_HS
AMICA1	Up_HS
KIAA1274	Up_HS
TIE1	Up_HS
LOC100288432	Up_HS
SLC1A3	Up_HS
LY86	Up_HS
FAM65C	Up_HS
EVL	Up_HS
UGT1A8	Up_HS
SEH1L	Up_HS
TMEM49	Up_HS
PSMB9	Up_HS
SPHK2	Up_HS
GNB1	Up_HS
MMRN1	Up_HS
SUGT1	Up_HS
SULF2	Up_HS
STAT2	Up_HS
FOSL2	Up_HS
UGT1A1	Up_HS
HLA-DQB1	Up_HS
PRCP	Up_HS
PCNX	Up_HS
HLA-DMB	Up_HS
CNIH	Up_HS
IFNAR1	Up_HS
NAPSB	Up_HS
THEMIS	Up_HS
IKBKE	Up_HS
CXorf36	Up_HS
LST1	Up_HS
WASF1	Up_HS
MOBKL2A	Up_HS
MPEG1	Up_HS
GOSR2	Up_HS
TMEM199	Up_HS
BTN3A2	Up_HS
SH3GLB1	Up_HS
TIMM8B	Up_HS
RCC1	Up_HS
MOBKL1B	Up_HS
BTN3A3	Up_HS
GM2A	Up_HS
DAB2	Up_HS
ADAM28	Up_HS
SECTM1	Up_HS
AASS	Up_HS
NUP50	Up_HS
UBE2G1	Up_HS
CACHD1	Up_HS
AP1G1	Up_HS
B2M	Up_HS
RIPK3	Up_HS
SOX7	Up_HS
WDFY4	Up_HS
HDHD1A	Up_HS
TMEM176B	Up_HS
OGG1	Up_HS
IL6R	Up_HS
FGFR1OP	Up_HS
TCF3	Up_HS
MBD1	Up_HS
C10orf125	Up_HS
CGGBP1	Up_HS
HLA-DMA	Up_HS
CTSL1	Up_HS
FBN2	Up_HS
PIGF	Up_HS
ZNF783	Up_HS
SLC6A1	Up_HS
BAK1	Up_HS
S100PBP	Up_HS
SELPLG	Up_HS
TAF8	Up_HS
WTAP	Up_HS
C13orf18	Up_HS
C1orf77	Up_HS
KIAA0494	Up_HS
ZNF561	Up_HS
GTF2H2	Up_HS
UGT1A10	Up_HS
ZMYM4	Up_HS
FMO3	Up_HS
CPVL	Up_HS
PUS10	Up_HS
INF2	Up_HS
GTF2H2	Up_HS
ENTPD1	Up_HS
HLA-DPB1	Up_HS
HPSE	Up_HS
TSNAX	Up_HS
SAR1B	Up_HS
SIK3	Up_HS
TMEM167A	Up_HS
ERAP2	Up_HS
TMEM59	Up_HS
CORO1A	Up_HS
FAM70B	Up_HS
TXNDC12	Up_HS
CNP	Up_HS
ZNF671	Up_HS
GOLT1B	Up_HS
FAM178A	Up_HS
LOC100129361	Up_HS
PHF21A	Up_HS
RAG1AP1	Up_HS
CACNA2D3	Up_HS
APOL4	Up_HS
FMO1	Up_HS
TTC9C	Up_HS
C19orf22	Up_HS
ARPM1	Up_HS
CRNKL1	Up_HS
CSNK2A1	Up_HS
THG1L	Up_HS
GPR176	Up_HS
COL5A1	Up_HS
USP28	Up_HS
TMEM188	Up_HS
RC3H1	Up_HS
NUDT3	Up_HS
LPAR6	Up_HS
APPBP2	Up_HS
PHC1	Up_HS
ZNF546	Up_HS
FCGR2B	Up_HS
CD101	Up_HS
SLC15A4	Up_HS
MXRA5	Up_HS
NCAPH2	Up_HS
C1GALT1C1	Up_HS
HLA-F	Up_HS
CTSA	Up_HS
PDCL	Up_HS
MGC70870	Up_HS
C1orf25	Up_HS
SNAP23	Up_HS
TRIM22	Up_HS
KPNA6	Up_HS
ATP6V0E1	Up_HS
IGH@	Up_HS
TRBC1	Up_HS
TAP1	Up_HS
STON1	Up_HS
RCBTB2	Up_HS
MIR21	Up_HS
GOLPH3L	Up_HS
C1orf38	Up_HS
MR1	Up_HS
ARHGAP22	Up_HS
N4BP1	Up_HS
CFP	Up_HS
C12orf35	Up_HS
CD40	Up_HS
ZNF555	Up_HS
ZNF436	Up_HS
BTG2	Up_HS
NMNAT1	Up_HS
CISD2	Up_HS
DERL2	Up_HS
C15orf57	Up_HS
ANGPT2	Up_HS
RABL3	Up_HS
CNOT4	Up_HS
LOC285957	Up_HS
SLCO2B1	Up_HS
PPM1D	Up_HS
CCR6	Up_HS
PAPPA	Up_HS
FGFR1OP2	Up_HS
SAP30BP	Up_HS
SUPT7L	Up_HS
RARRES3	Up_HS
FCGR2C	Up_HS
TMEM149	Up_HS
PWWP2A	Up_HS
ARHGEF3	Up_HS
MEF2D	Up_HS
PLA2G12A	Up_HS
FLJ35776	Up_HS
ZSWIM3	Up_HS
RNF216	Up_HS
C9orf95	Up_HS
SPON1	Up_HS
C6orf129	Up_HS
PPPDE1	Up_HS
C1orf50	Up_HS
MUTED	Up_HS
DUSP11	Up_HS
TMEM170A	Up_HS
LOC439949	Up_HS
CD4	Up_HS
FAM105A	Up_HS
COL6A1	Up_HS
EVI2A	Up_HS
C1orf144	Up_HS
RQCD1	Up_HS
MAN2B1	Up_HS
DOK1	Up_HS
POLR3D	Up_HS
BTN2A2	Up_HS
SNX1	Up_HS
ZNF572	Up_HS
CSMD2	Up_HS
C18orf19	Up_HS
H2AFV	Up_HS
TMEM50B	Up_HS
TBC1D8B	Up_HS
LOC100293871	Up_HS
GPR137B	Up_HS
MTHFR	Up_HS
KIAA1609	Up_HS
TICAM2	Up_HS
HLA-A	Up_HS
TOR1B	Up_HS
SH3BGRL	Up_HS
SIT1	Up_HS
ZNF75D	Up_HS
LOC374491	Up_HS
HLA-DRB4	Up_HS
TRIM21	Up_HS
CCDC88C	Up_HS
C5orf13	Up_HS
C6orf120	Up_HS
IL23A	Up_HS
HLA-C	Up_HS
OBFC2A	Up_HS
SIX5	Up_HS
TBCEL	Up_HS
RTEL1	Up_HS
COL1A1	Up_HS
PARVG	Up_HS
TXNL1	Up_HS
VAMP4	Up_HS
DRAM1	Up_HS
ZSCAN29	Up_HS
NBPF1	Up_HS
XCL1	Up_HS
TARP	Up_HS
M6PR	Up_HS
APOB48R	Up_HS
CD40LG	Up_HS
CDH11	Up_HS
LOC100132388	Up_HS
HLA-G	Up_HS
SEP15	Up_HS
BTK	Up_HS
PLBD1	Up_HS
FKBP11	Up_HS
DCUN1D3	Up_HS
KIAA1704	Up_HS
RFX5	Up_HS
HEATR1	Up_HS
WAPAL	Up_HS
APOBEC3G	Up_HS
C16orf57	Up_HS
C1QTNF5	Up_HS
LARP1B	Up_HS
TPK1	Up_HS
AGPAT4	Up_HS
MED22	Up_HS
HEXIM1	Up_HS
SLC2A5	Up_HS
CX3CR1	Up_HS
IVD	Up_HS
TCF4	Up_HS
RBM8A	Up_HS
FAM102A	Up_HS
CYYR1	Up_HS
LHFPL1	Up_HS
GZMA	Up_HS
PNN	Up_HS
C7orf42	Up_HS
CSF1R	Up_HS
HLA-B	Up_HS
COMP	Up_HS
SAFB2	Up_HS
UBE2L3	Up_HS
CIAO1	Up_HS
EIF3J	Up_HS
THAP8	Up_HS
SLC7A7	Up_HS
CHRNA9	Up_HS
IFI27L2	Up_HS
AGXT2L2	Up_HS
HERC4	Up_HS
STAB1	Up_HS
IGK@	Up_HS
ESYT2	Up_HS
UBE2N	Up_HS
KBTBD2	Up_HS
LOC154761	Up_HS
LOC648987	Up_HS
GGCX	Up_HS
LOC100289086	Up_HS
FAM71E2	Up_HS
PTPN18	Up_HS
PTEN	Up_HS
TPP2	Up_HS
NPC1	Up_HS
DBNL	Up_HS
FAM119A	Up_HS
CYTL1	Up_HS
SMA4	Up_HS
FAM199X	Up_HS
C3orf75	Up_HS
ZNFX1	Up_HS
TRPV2	Up_HS
IL15	Up_HS
BCL6B	Up_HS
MTHFS	Up_HS
GALNT5	Up_HS
CDK8	Up_HS
LOC100009676	Up_HS
RTCD1	Up_HS
PTPN6	Up_HS
PRKX	Up_HS
SIM1	Up_HS
MAP3K2	Up_HS
ADAM17	Up_HS
RTP4	Up_HS
BCO2	Up_HS
BRD8	Up_HS
P4HA1	Up_HS
BAT2L2	Up_HS
DDRGK1	Up_HS
GAB3	Up_HS
MYO7A	Up_HS
NCOA3	Up_HS
CNOT1	Up_HS
IGK@	Up_HS
BMP1	Up_HS
LPIN2	Up_HS
FLJ32255	Up_HS
C18orf45	Up_HS
C1orf54	Up_HS
C12orf11	Up_HS
EIF4E2	Up_HS
SNX19	Up_HS
LOC389831	Up_HS
TOP1	Up_HS
LMBR1	Up_HS
NFATC3	Up_HS
SERF2	Up_HS
CD3G	Up_HS
NLGN4X	Up_HS
COL4A4	Up_HS
IGHD	Up_HS
HLA-A	Up_HS
CD163L1	Up_HS
TARP	Up_HS
C9orf30	Up_HS
OAZ2	Up_HS
TXNL4B	Up_HS
POLR1D	Up_HS
CLEC12A	Up_HS
SETD4	Up_HS
METTL4	Up_HS
CHM	Up_HS
AP3D1	Up_HS
TRPC3	Up_HS
CNPY2	Up_HS
MRPL36	Up_HS
LTF	Up_HS
LOC100287723	Up_HS
SH2D3C	Up_HS
C19orf25	Up_HS
PPAPDC3	Up_HS
PAPOLG	Up_HS
LOC1518	Up_HS
GLYR1	Up_HS
CD33	Up_HS
PLVAP	Up_HS
CDK18	Up_HS
MAP1S	Up_HS
PIP4K2A	Up_HS
QPRT	Up_HS
SNRNP48	Up_HS
HEY2	Up_HS
C3orf63	Up_HS
ACSL6	Up_HS
FAM78A	Up_HS
PLEKHA3	Up_HS
HEYL	Up_HS
CSNK1D	Up_HS
PTPRB	Up_HS
LOC100132891	Up_HS
PRDM2	Up_HS
COPS7B	Up_HS
LOC644242	Up_HS
HOMEZ	Up_HS
ZXDC	Up_HS
[truncated: 6,719 more rows]

## Sheet: DownRegulated
GeneName	Group
H6PD	Down_FootUlcer_HW_HS
FAM76A	Down_FootUlcer_HW_HS
DMAP1	Down_FootUlcer_HW_HS
NFIA	Down_FootUlcer_HW_HS
LRIG2	Down_FootUlcer_HW_HS
SRGAP2	Down_FootUlcer_HW_HS
ANKRD35	Down_FootUlcer_HW_HS
PIAS3	Down_FootUlcer_HW_HS
LCE2B	Down_FootUlcer_HW_HS
LCE1B	Down_FootUlcer_HW_HS
LOR	Down_FootUlcer_HW_HS
EFNA4	Down_FootUlcer_HW_HS
RABGAP1L	Down_FootUlcer_HW_HS
TMEM183A	Down_FootUlcer_HW_HS
RCOR3	Down_FootUlcer_HW_HS
DEGS1	Down_FootUlcer_HW_HS
CCNL2	Down_FootUlcer_HW_HS
MEGF6	Down_FootUlcer_HW_HS
EXOSC10	Down_FootUlcer_HW_HS
TCEA3	Down_FootUlcer_HW_HS
TRIT1	Down_FootUlcer_HW_HS
SPATA6	Down_FootUlcer_HW_HS
ECHDC2	Down_FootUlcer_HW_HS
CYP2J2	Down_FootUlcer_HW_HS
TM2D1	Down_FootUlcer_HW_HS
MCOLN3	Down_FootUlcer_HW_HS
TGFBR3	Down_FootUlcer_HW_HS
LRRC39	Down_FootUlcer_HW_HS
ST7L	Down_FootUlcer_HW_HS
ACP6	Down_FootUlcer_HW_HS
RORC	Down_FootUlcer_HW_HS
FLG	Down_FootUlcer_HW_HS
FLG2	Down_FootUlcer_HW_HS
GATAD2B	Down_FootUlcer_HW_HS
DCAF8	Down_FootUlcer_HW_HS
DDX59	Down_FootUlcer_HW_HS
LMOD1	Down_FootUlcer_HW_HS
DSTYK	Down_FootUlcer_HW_HS
PTPN14	Down_FootUlcer_HW_HS
NVL	Down_FootUlcer_HW_HS
TAF3	Down_FootUlcer_HW_HS
GATA3	Down_FootUlcer_HW_HS
SUPV3L1	Down_FootUlcer_HW_HS
CDHR1	Down_FootUlcer_HW_HS
HIF1AN	Down_FootUlcer_HW_HS
SEMA4G	Down_FootUlcer_HW_HS
GSTO2	Down_FootUlcer_HW_HS
ADD3	Down_FootUlcer_HW_HS
TACC2	Down_FootUlcer_HW_HS
BTBD16	Down_FootUlcer_HW_HS
INPP5A	Down_FootUlcer_HW_HS
PHYH	Down_FootUlcer_HW_HS
FRMD4A	Down_FootUlcer_HW_HS
CDNF	Down_FootUlcer_HW_HS
MMS19	Down_FootUlcer_HW_HS
DNMBP	Down_FootUlcer_HW_HS
CWF19L1	Down_FootUlcer_HW_HS
GFRA1	Down_FootUlcer_HW_HS
HSPA12A	Down_FootUlcer_HW_HS
FGFR2	Down_FootUlcer_HW_HS
NSMCE4A	Down_FootUlcer_HW_HS
PGAP2	Down_FootUlcer_HW_HS
LDLRAD3	Down_FootUlcer_HW_HS
ACCS	Down_FootUlcer_HW_HS
C11orf49	Down_FootUlcer_HW_HS
DDB2	Down_FootUlcer_HW_HS
BBS1	Down_FootUlcer_HW_HS
CCND1	Down_FootUlcer_HW_HS
ANO1	Down_FootUlcer_HW_HS
IL18BP	Down_FootUlcer_HW_HS
DGAT2	Down_FootUlcer_HW_HS
PCF11	Down_FootUlcer_HW_HS
ELMOD1	Down_FootUlcer_HW_HS
ACAT1	Down_FootUlcer_HW_HS
C11orf1	Down_FootUlcer_HW_HS
VPS26B	Down_FootUlcer_HW_HS
RIC3	Down_FootUlcer_HW_HS
TRIM66	Down_FootUlcer_HW_HS
CYP2R1	Down_FootUlcer_HW_HS
SOX6	Down_FootUlcer_HW_HS
LRP4	Down_FootUlcer_HW_HS
FNBP4	Down_FootUlcer_HW_HS
PRG2	Down_FootUlcer_HW_HS
CREBZF	Down_FootUlcer_HW_HS
EXPH5	Down_FootUlcer_HW_HS
ALG9	Down_FootUlcer_HW_HS
TULP3	Down_FootUlcer_HW_HS
LETMD1	Down_FootUlcer_HW_HS
KCNMB4	Down_FootUlcer_HW_HS
USP30	Down_FootUlcer_HW_HS
ACACB	Down_FootUlcer_HW_HS
TCHP	Down_FootUlcer_HW_HS
TCTN2	Down_FootUlcer_HW_HS
ING4	Down_FootUlcer_HW_HS
ASB8	Down_FootUlcer_HW_HS
POU6F1	Down_FootUlcer_HW_HS
KRT73	Down_FootUlcer_HW_HS
KRT2	Down_FootUlcer_HW_HS
KRT77	Down_FootUlcer_HW_HS
CSAD	Down_FootUlcer_HW_HS
CALCOCO1	Down_FootUlcer_HW_HS
SMARCC2	Down_FootUlcer_HW_HS
R3HDM2	Down_FootUlcer_HW_HS
LRIG3	Down_FootUlcer_HW_HS
NUAK1	Down_FootUlcer_HW_HS
ANAPC5	Down_FootUlcer_HW_HS
MPHOSPH8	Down_FootUlcer_HW_HS
ZMYM2	Down_FootUlcer_HW_HS
SGCG	Down_FootUlcer_HW_HS
TNFRSF19	Down_FootUlcer_HW_HS
PAN3	Down_FootUlcer_HW_HS
LRCH1	Down_FootUlcer_HW_HS
ITGBL1	Down_FootUlcer_HW_HS
N4BP2L1	Down_FootUlcer_HW_HS
N4BP2L2	Down_FootUlcer_HW_HS
NEK3	Down_FootUlcer_HW_HS
SLITRK6	Down_FootUlcer_HW_HS
DCT	Down_FootUlcer_HW_HS
DCUN1D2	Down_FootUlcer_HW_HS
PARP2	Down_FootUlcer_HW_HS
NGDN	Down_FootUlcer_HW_HS
NYNRIN	Down_FootUlcer_HW_HS
C14orf28	Down_FootUlcer_HW_HS
KLHDC2	Down_FootUlcer_HW_HS
ABHD12B	Down_FootUlcer_HW_HS
PELI2	Down_FootUlcer_HW_HS
PLEKHH1	Down_FootUlcer_HW_HS
DCAF4	Down_FootUlcer_HW_HS
FLRT2	Down_FootUlcer_HW_HS
C14orf132	Down_FootUlcer_HW_HS
AK7	Down_FootUlcer_HW_HS
CCNB1IP1	Down_FootUlcer_HW_HS
METTL3	Down_FootUlcer_HW_HS
PPP1R3E	Down_FootUlcer_HW_HS
CDKL1	Down_FootUlcer_HW_HS
TXNDC16	Down_FootUlcer_HW_HS
FOXN3	Down_FootUlcer_HW_HS
ATXN3	Down_FootUlcer_HW_HS
SERPINA12	Down_FootUlcer_HW_HS
ATG2B	Down_FootUlcer_HW_HS
PPP1R13B	Down_FootUlcer_HW_HS
RTF1	Down_FootUlcer_HW_HS
STARD9	Down_FootUlcer_HW_HS
RPLP1	Down_FootUlcer_HW_HS
NEO1	Down_FootUlcer_HW_HS
SLCO3A1	Down_FootUlcer_HW_HS
MEF2A	Down_FootUlcer_HW_HS
OCA2	Down_FootUlcer_HW_HS
CATSPER2	Down_FootUlcer_HW_HS
RORA	Down_FootUlcer_HW_HS
CALML4	Down_FootUlcer_HW_HS
SNRPA1	Down_FootUlcer_HW_HS
CHP2	Down_FootUlcer_HW_HS
TNRC6A	Down_FootUlcer_HW_HS
LONP2	Down_FootUlcer_HW_HS
NUDT7	Down_FootUlcer_HW_HS
SPG7	Down_FootUlcer_HW_HS
HS3ST6	Down_FootUlcer_HW_HS
CREBBP	Down_FootUlcer_HW_HS
BBS2	Down_FootUlcer_HW_HS
PLLP	Down_FootUlcer_HW_HS
CSNK2A2	Down_FootUlcer_HW_HS
ASPA	Down_FootUlcer_HW_HS
RPAIN	Down_FootUlcer_HW_HS
TTC19	Down_FootUlcer_HW_HS
SLC47A1	Down_FootUlcer_HW_HS
ALDH3A2	Down_FootUlcer_HW_HS
RHOT1	Down_FootUlcer_HW_HS
THRA	Down_FootUlcer_HW_HS
ACSF2	Down_FootUlcer_HW_HS
ABCC3	Down_FootUlcer_HW_HS
HLF	Down_FootUlcer_HW_HS
ANKFN1	Down_FootUlcer_HW_HS
SCPEP1	Down_FootUlcer_HW_HS
SHMT1	Down_FootUlcer_HW_HS
CACNB1	Down_FootUlcer_HW_HS
KAT2A	Down_FootUlcer_HW_HS
DCAKD	Down_FootUlcer_HW_HS
ZNF652	Down_FootUlcer_HW_HS
RNF43	Down_FootUlcer_HW_HS
MTMR4	Down_FootUlcer_HW_HS
AXIN2	Down_FootUlcer_HW_HS
ELP2	Down_FootUlcer_HW_HS
KIAA1328	Down_FootUlcer_HW_HS
PIK3C3	Down_FootUlcer_HW_HS
L3MBTL4	Down_FootUlcer_HW_HS
ZNF519	Down_FootUlcer_HW_HS
BCL2	Down_FootUlcer_HW_HS
ZNF57	Down_FootUlcer_HW_HS
NFIC	Down_FootUlcer_HW_HS
NFIX	Down_FootUlcer_HW_HS
MRI1	Down_FootUlcer_HW_HS
CYP4F12	Down_FootUlcer_HW_HS
ZNF302	Down_FootUlcer_HW_HS
SIPA1L3	Down_FootUlcer_HW_HS
ZNF224	Down_FootUlcer_HW_HS
PRR12	Down_FootUlcer_HW_HS
ZNF548	Down_FootUlcer_HW_HS
PTPRS	Down_FootUlcer_HW_HS
ACER1	Down_FootUlcer_HW_HS
OLFM2	Down_FootUlcer_HW_HS
ZNF506	Down_FootUlcer_HW_HS
ZNF91	Down_FootUlcer_HW_HS
ZFP14	Down_FootUlcer_HW_HS
KLK1	Down_FootUlcer_HW_HS
ZNF350	Down_FootUlcer_HW_HS
ZNF256	Down_FootUlcer_HW_HS
C19orf18	Down_FootUlcer_HW_HS
CLIP4	Down_FootUlcer_HW_HS
PLEKHH2	Down_FootUlcer_HW_HS
CEP68	Down_FootUlcer_HW_HS
ZC3H6	Down_FootUlcer_HW_HS
ACVR2A	Down_FootUlcer_HW_HS
LYPD6B	Down_FootUlcer_HW_HS
DAPL1	Down_FootUlcer_HW_HS
TANC1	Down_FootUlcer_HW_HS
CYBRD1	Down_FootUlcer_HW_HS
RAPGEF4	Down_FootUlcer_HW_HS
PARD3B	Down_FootUlcer_HW_HS
SPAG16	Down_FootUlcer_HW_HS
SH3YL1	Down_FootUlcer_HW_HS
TTC32	Down_FootUlcer_HW_HS
GTF3C2	Down_FootUlcer_HW_HS
IFT172	Down_FootUlcer_HW_HS
HEATR5B	Down_FootUlcer_HW_HS
MAP4K3	Down_FootUlcer_HW_HS
TBC1D8	Down_FootUlcer_HW_HS
WDSUB1	Down_FootUlcer_HW_HS
FIGN	Down_FootUlcer_HW_HS
TTC21B	Down_FootUlcer_HW_HS
GPR155	Down_FootUlcer_HW_HS
PGAP1	Down_FootUlcer_HW_HS
TIGD1	Down_FootUlcer_HW_HS
ILKAP	Down_FootUlcer_HW_HS
ANKMY1	Down_FootUlcer_HW_HS
PCSK2	Down_FootUlcer_HW_HS
FAM182A	Down_FootUlcer_HW_HS
PCMTD2	Down_FootUlcer_HW_HS
CDK5RAP1	Down_FootUlcer_HW_HS
CHD6	Down_FootUlcer_HW_HS
BMP7	Down_FootUlcer_HW_HS
TCFL5	Down_FootUlcer_HW_HS
DIDO1	Down_FootUlcer_HW_HS
TMEM50B	Down_FootUlcer_HW_HS
CRYZL1	Down_FootUlcer_HW_HS
SETD4	Down_FootUlcer_HW_HS
ZNRF3	Down_FootUlcer_HW_HS
SFI1	Down_FootUlcer_HW_HS
TNRC6B	Down_FootUlcer_HW_HS
PNPLA3	Down_FootUlcer_HW_HS
EIF4ENIF1	Down_FootUlcer_HW_HS
CRTAP	Down_FootUlcer_HW_HS
CTDSPL	Down_FootUlcer_HW_HS
ZNF502	Down_FootUlcer_HW_HS
EXOSC7	Down_FootUlcer_HW_HS
NIT2	Down_FootUlcer_HW_HS
C3orf52	Down_FootUlcer_HW_HS
BOC	Down_FootUlcer_HW_HS
IFT122	Down_FootUlcer_HW_HS
IL20RB	Down_FootUlcer_HW_HS
AADACL2	Down_FootUlcer_HW_HS
HRASLS	Down_FootUlcer_HW_HS
RAF1	Down_FootUlcer_HW_HS
XPC	Down_FootUlcer_HW_HS
MRPS25	Down_FootUlcer_HW_HS
QRICH1	Down_FootUlcer_HW_HS
NMNAT3	Down_FootUlcer_HW_HS
CP	Down_FootUlcer_HW_HS
MCCC1	Down_FootUlcer_HW_HS
ABCC5	Down_FootUlcer_HW_HS
LSG1	Down_FootUlcer_HW_HS
CRIPAK	Down_FootUlcer_HW_HS
NSUN7	Down_FootUlcer_HW_HS
SPATA18	Down_FootUlcer_HW_HS
ARHGAP24	Down_FootUlcer_HW_HS
TLL1	Down_FootUlcer_HW_HS
STOX2	Down_FootUlcer_HW_HS
TMEM128	Down_FootUlcer_HW_HS
DCAF16	Down_FootUlcer_HW_HS
SEPSECS	Down_FootUlcer_HW_HS
APBB2	Down_FootUlcer_HW_HS
BTC	Down_FootUlcer_HW_HS
SNCA	Down_FootUlcer_HW_HS
BDH2	Down_FootUlcer_HW_HS
PGRMC2	Down_FootUlcer_HW_HS
ELF2	Down_FootUlcer_HW_HS
MAML3	Down_FootUlcer_HW_HS
NPY1R	Down_FootUlcer_HW_HS
HPGD	Down_FootUlcer_HW_HS
ADCY2	Down_FootUlcer_HW_HS
PDZD2	Down_FootUlcer_HW_HS
CMYA5	Down_FootUlcer_HW_HS
ATP6AP1L	Down_FootUlcer_HW_HS
SLC22A5	Down_FootUlcer_HW_HS
KDM3B	Down_FootUlcer_HW_HS
SH3RF2	Down_FootUlcer_HW_HS
ARHGEF37	Down_FootUlcer_HW_HS
SSBP2	Down_FootUlcer_HW_HS
CXCL14	Down_FootUlcer_HW_HS
NR3C1	Down_FootUlcer_HW_HS
C5orf46	Down_FootUlcer_HW_HS
SLIT3	Down_FootUlcer_HW_HS
SLC29A1	Down_FootUlcer_HW_HS
SLC25A27	Down_FootUlcer_HW_HS
TFAP2B	Down_FootUlcer_HW_HS
EFHC1	Down_FootUlcer_HW_HS
KPNA5	Down_FootUlcer_HW_HS
ARID1B	Down_FootUlcer_HW_HS
GPLD1	Down_FootUlcer_HW_HS
VPS52	Down_FootUlcer_HW_HS
CYP39A1	Down_FootUlcer_HW_HS
TSPYL4	Down_FootUlcer_HW_HS
SLC2A12	Down_FootUlcer_HW_HS
REPS1	Down_FootUlcer_HW_HS
SYNE1	Down_FootUlcer_HW_HS
AUTS2	Down_FootUlcer_HW_HS
CCDC146	Down_FootUlcer_HW_HS
AKAP9	Down_FootUlcer_HW_HS
AGFG2	Down_FootUlcer_HW_HS
EPHB6	Down_FootUlcer_HW_HS
SEPT7P2	Down_FootUlcer_HW_HS
PEX1	Down_FootUlcer_HW_HS
PON3	Down_FootUlcer_HW_HS
CYP3A5	Down_FootUlcer_HW_HS
IMMP2L	Down_FootUlcer_HW_HS
TRPV6	Down_FootUlcer_HW_HS
TNKS	Down_FootUlcer_HW_HS
EPHX2	Down_FootUlcer_HW_HS
TMEM67	Down_FootUlcer_HW_HS
MATN2	Down_FootUlcer_HW_HS
OXR1	Down_FootUlcer_HW_HS
LONRF1	Down_FootUlcer_HW_HS
GNRH1	Down_FootUlcer_HW_HS
NCOA2	Down_FootUlcer_HW_HS
C8orf59	Down_FootUlcer_HW_HS
NIPAL2	Down_FootUlcer_HW_HS
SYBU	Down_FootUlcer_HW_HS
SNTB1	Down_FootUlcer_HW_HS
ZNF34	Down_FootUlcer_HW_HS
NFX1	Down_FootUlcer_HW_HS
FAM189A2	Down_FootUlcer_HW_HS
TLE4	Down_FootUlcer_HW_HS
C9orf3	Down_FootUlcer_HW_HS
GARNL3	Down_FootUlcer_HW_HS
KIAA2026	Down_FootUlcer_HW_HS
PTPN3	Down_FootUlcer_HW_HS
SVEP1	Down_FootUlcer_HW_HS
SLC46A2	Down_FootUlcer_HW_HS
ALAD	Down_FootUlcer_HW_HS
MEGF9	Down_FootUlcer_HW_HS
PNPLA7	Down_FootUlcer_HW_HS
XG	Down_FootUlcer_HW_HS
STS	Down_FootUlcer_HW_HS
TSPYL2	Down_FootUlcer_HW_HS
RRAGB	Down_FootUlcer_HW_HS
KLF8	Down_FootUlcer_HW_HS
ZNF711	Down_FootUlcer_HW_HS
CTPS2	Down_FootUlcer_HW_HS
PHKA2	Down_FootUlcer_HW_HS
ARHGEF9	Down_FootUlcer_HW_HS
NAP1L2	Down_FootUlcer_HW_HS
POF1B	Down_FootUlcer_HW_HS
ZDHHC9	Down_FootUlcer_HW_HS
ARMCX4	Down_FootUlcer_HW_HS
TNFRSF18	Down_HW_HS
ACAP3	Down_HW_HS
CPSF3L	Down_HW_HS
MIB2	Down_HW_HS
TMEM52	Down_HW_HS
SKI	Down_HW_HS
PLCH2	Down_HW_HS
HES5	Down_HW_HS
NPHP4	Down_HW_HS
ESPN	Down_HW_HS
TNFRSF25	Down_HW_HS
PLEKHG5	Down_HW_HS
KLHL21	Down_HW_HS
PER3	Down_HW_HS
SPSB1	Down_HW_HS
CTNNBIP1	Down_HW_HS
CASZ1	Down_HW_HS
HSPB7	Down_HW_HS
FBXO42	Down_HW_HS
ARHGEF10L	Down_HW_HS
WNT4	Down_HW_HS
AHDC1	Down_HW_HS
ATPIF1	Down_HW_HS
KIAA1522	Down_HW_HS
GJB4	Down_HW_HS
TFAP2E	Down_HW_HS
MFSD2A	Down_HW_HS
TMEM125	Down_HW_HS
HYI	Down_HW_HS
RNF220	Down_HW_HS
EPS15	Down_HW_HS
RAB3B	Down_HW_HS
GLIS1	Down_HW_HS
SSBP3	Down_HW_HS
BCAR3	Down_HW_HS
GSTM2	Down_HW_HS
GSTM5	Down_HW_HS
GSTM3	Down_HW_HS
PPM1J	Down_HW_HS
NHLH2	Down_HW_HS
SLC22A15	Down_HW_HS
TRIM45	Down_HW_HS
PEX11B	Down_HW_HS
NUDT17	Down_HW_HS
CA14	Down_HW_HS
C1orf51	Down_HW_HS
BNIPL	Down_HW_HS
SELENBP1	Down_HW_HS
CGN	Down_HW_HS
TUFT1	Down_HW_HS
C1orf68	Down_HW_HS
DCST2	Down_HW_HS
ADAM15	Down_HW_HS
EFNA3	Down_HW_HS
PMF1	Down_HW_HS
PAQR6	Down_HW_HS
RHBG	Down_HW_HS
MEF2D	Down_HW_HS
BCAN	Down_HW_HS
CADM3	Down_HW_HS
C1orf204	Down_HW_HS
ATP1A2	Down_HW_HS
NIT1	Down_HW_HS
POU2F1	Down_HW_HS
MYOC	Down_HW_HS
C1orf21	Down_HW_HS
TNNT2	Down_HW_HS
LGR6	Down_HW_HS
PLEKHA6	Down_HW_HS
PLXNA2	Down_HW_HS
TGFB2	Down_HW_HS
DISP1	Down_HW_HS
C1orf95	Down_HW_HS
MRPL55	Down_HW_HS
C1orf198	Down_HW_HS
ID2	Down_HW_HS
ASAP2	Down_HW_HS
MAPRE3	Down_HW_HS
YIPF4	Down_HW_HS
SLC8A1	Down_HW_HS
RETSAT	Down_HW_HS
C2orf68	Down_HW_HS
ATOH8	Down_HW_HS
FAHD2A	Down_HW_HS
ACTR1B	Down_HW_HS
AFF3	Down_HW_HS
IL1F10	Down_HW_HS
ERCC3	Down_HW_HS
WDR33	Down_HW_HS
CCDC115	Down_HW_HS
SP5	Down_HW_HS
HNRNPA3	Down_HW_HS
ACADL	Down_HW_HS
BARD1	Down_HW_HS
GPC1	Down_HW_HS
ING5	Down_HW_HS
IL17RE	Down_HW_HS
ATP2B2	Down_HW_HS
TMEM43	Down_HW_HS
KCNH8	Down_HW_HS
TRAK1	Down_HW_HS
VIPR1	Down_HW_HS
CLEC3B	Down_HW_HS
ALS2CL	Down_HW_HS
TREX1	Down_HW_HS
IP6K2	Down_HW_HS
MST1	Down_HW_HS
VPRBP	Down_HW_HS
GRM2	Down_HW_HS
PCBP4	Down_HW_HS
TNNC1	Down_HW_HS
HESX1	Down_HW_HS
CADPS	Down_HW_HS
MAGI1	Down_HW_HS
ZNF717	Down_HW_HS
CLDND1	Down_HW_HS
ST3GAL6	Down_HW_HS
IGSF11	Down_HW_HS
B4GALT4	Down_HW_HS
ZXDC	Down_HW_HS
H1FX	Down_HW_HS
EPHB1	Down_HW_HS
KY	Down_HW_HS
DZIP1L	Down_HW_HS
ESYT3	Down_HW_HS
PCOLCE2	Down_HW_HS
LRRC34	Down_HW_HS
FAM131A	Down_HW_HS
MAGEF1	Down_HW_HS
SENP2	Down_HW_HS
CLDN1	Down_HW_HS
ABCA11P	Down_HW_HS
FGFR3	Down_HW_HS
WFS1	Down_HW_HS
C1QTNF7	Down_HW_HS
FGFBP2	Down_HW_HS
FAM184B	Down_HW_HS
SOD3	Down_HW_HS
CNGA1	Down_HW_HS
LNX1	Down_HW_HS
ARL9	Down_HW_HS
HOPX	Down_HW_HS
YTHDC1	Down_HW_HS
ART3	Down_HW_HS
FRAS1	Down_HW_HS
SCD5	Down_HW_HS
ADH6	Down_HW_HS
EGF	Down_HW_HS
SCRG1	Down_HW_HS
GPM6A	Down_HW_HS
SLC25A4	Down_HW_HS
ANKRD37	Down_HW_HS
ZDHHC11	Down_HW_HS
PAPD7	Down_HW_HS
C5orf49	Down_HW_HS
FAM134B	Down_HW_HS
CDH12	Down_HW_HS
RGMB	Down_HW_HS
GRAMD3	Down_HW_HS
SLC23A1	Down_HW_HS
WDR55	Down_HW_HS
PPP2R2B	Down_HW_HS
SPINK1	Down_HW_HS
ADRB2	Down_HW_HS
BTNL9	Down_HW_HS
FOXQ1	Down_HW_HS
PSMG4	Down_HW_HS
TFAP2A	Down_HW_HS
SIRT5	Down_HW_HS
ID4	Down_HW_HS
ZNF204P	Down_HW_HS
GNL1	Down_HW_HS
CCHCR1	Down_HW_HS
STK19	Down_HW_HS
PRRT1	Down_HW_HS
HSD17B8	Down_HW_HS
C6orf1	Down_HW_HS
TAF11	Down_HW_HS
ETV7	Down_HW_HS
MTCH1	Down_HW_HS
GUCA1B	Down_HW_HS
DLK2	Down_HW_HS
GPR111	Down_HW_HS
GPR115	Down_HW_HS
COL21A1	Down_HW_HS
HSF2	Down_HW_HS
IL20RA	Down_HW_HS
CITED2	Down_HW_HS
DLL1	Down_HW_HS
SUN1	Down_HW_HS
COX19	Down_HW_HS
CYP2W1	Down_HW_HS
MAFK	Down_HW_HS
LFNG	Down_HW_HS
CYTH3	Down_HW_HS
ZNF316	Down_HW_HS
AGR3	Down_HW_HS
WIPF3	Down_HW_HS
POLR2J4	Down_HW_HS
ZMIZ2	Down_HW_HS
PPIA	Down_HW_HS
COBL	Down_HW_HS
ZNF273	Down_HW_HS
ABHD11	Down_HW_HS
GTF2IRD2	Down_HW_HS
TRIM73	Down_HW_HS
GPC2	Down_HW_HS
GIGYF1	Down_HW_HS
PRKRIP1	Down_HW_HS
PLXNA4	Down_HW_HS
ARHGEF5	Down_HW_HS
ATG9B	Down_HW_HS
DPP6	Down_HW_HS
ASMTL	Down_HW_HS
RBBP7	Down_HW_HS
PPEF1	Down_HW_HS
CNKSR2	Down_HW_HS
TBC1D25	Down_HW_HS
EDA	Down_HW_HS
GDPD2	Down_HW_HS
PIN4	Down_HW_HS
FAM133A	Down_HW_HS
NOX1	Down_HW_HS
RPL36A	Down_HW_HS
ARMCX5	Down_HW_HS
GPRASP1	Down_HW_HS
GPRASP2	Down_HW_HS
BEX2	Down_HW_HS
TCEAL4	Down_HW_HS
TCEAL3	Down_HW_HS
TCEAL1	Down_HW_HS
PLP1	Down_HW_HS
TSC22D3	Down_HW_HS
PAK3	Down_HW_HS
FHL1	Down_HW_HS
IDS	Down_HW_HS
PDZD4	Down_HW_HS
MYOM2	Down_HW_HS
CLDN23	Down_HW_HS
LGI3	Down_HW_HS
SFTPC	Down_HW_HS
PHYHIP	Down_HW_HS
TRIM35	Down_HW_HS
SCARA5	Down_HW_HS
ZNF395	Down_HW_HS
ZNF703	Down_HW_HS
STAR	Down_HW_HS
EFCAB1	Down_HW_HS
SGK3	Down_HW_HS
CA3	Down_HW_HS
TMEM55A	Down_HW_HS
ZNF706	Down_HW_HS
PSCA	Down_HW_HS
GLI4	Down_HW_HS
NRBP2	Down_HW_HS
KIFC2	Down_HW_HS
FOXH1	Down_HW_HS
ZNF7	Down_HW_HS
RUSC2	Down_HW_HS
FAM166B	Down_HW_HS
NPR2	Down_HW_HS
SPAG8	Down_HW_HS
TMEM8B	Down_HW_HS
TMOD1	Down_HW_HS
KLF4	Down_HW_HS
GSN	Down_HW_HS
OLFML2A	Down_HW_HS
RALGPS1	Down_HW_HS
CIZ1	Down_HW_HS
COQ4	Down_HW_HS
SPTAN1	Down_HW_HS
SH3GLB2	Down_HW_HS
C9orf78	Down_HW_HS
NCS1	Down_HW_HS
RXRA	Down_HW_HS
ABCA2	Down_HW_HS
DPP7	Down_HW_HS
FAM166A	Down_HW_HS
CCDC3	Down_HW_HS
C10orf67	Down_HW_HS
OTUD1	Down_HW_HS
PARD3	Down_HW_HS
TYSND1	Down_HW_HS
NUDT13	Down_HW_HS
TTC18	Down_HW_HS
USP54	Down_HW_HS
MAT1A	Down_HW_HS
LDB3	Down_HW_HS
SNCG	Down_HW_HS
FGFBP3	Down_HW_HS
PYROXD2	Down_HW_HS
FBXW4	Down_HW_HS
MGEA5	Down_HW_HS
KCNIP2	Down_HW_HS
C10orf95	Down_HW_HS
TMEM180	Down_HW_HS
SORCS1	Down_HW_HS
MXI1	Down_HW_HS
EMX2OS	Down_HW_HS
EMX2	Down_HW_HS
METTL10	Down_HW_HS
ANO9	Down_HW_HS
RASSF7	Down_HW_HS
EPS8L2	Down_HW_HS
TMEM80	Down_HW_HS
MOB2	Down_HW_HS
SYT8	Down_HW_HS
TNNI2	Down_HW_HS
SLC22A18	Down_HW_HS
HPX	Down_HW_HS
SYT9	Down_HW_HS
WEE1	Down_HW_HS
ABTB2	Down_HW_HS
PAMR1	Down_HW_HS
CRY2	Down_HW_HS
GYLTL1B	Down_HW_HS
ARFGAP2	Down_HW_HS
DAK	Down_HW_HS
CPSF7	Down_HW_HS
B3GAT3	Down_HW_HS
UBXN1	Down_HW_HS
TAF6L	Down_HW_HS
CDC42BPG	Down_HW_HS
KAT5	Down_HW_HS
TMEM134	Down_HW_HS
NDUFV1	Down_HW_HS
ORAOV1	Down_HW_HS
NUMA1	Down_HW_HS
ATG16L2	Down_HW_HS
KIAA1377	Down_HW_HS
NCAM1	Down_HW_HS
CADM1	Down_HW_HS
CCDC84	Down_HW_HS
KCNJ1	Down_HW_HS
B4GALNT3	Down_HW_HS
KIAA1467	Down_HW_HS
CAPZA3	Down_HW_HS
PLEKHA5	Down_HW_HS
SOX5	Down_HW_HS
KIF21A	Down_HW_HS
SLC48A1	Down_HW_HS
PFKM	Down_HW_HS
RHEBL1	Down_HW_HS
ACVR1B	Down_HW_HS
KRT74	Down_HW_HS
KRT72	Down_HW_HS
RARG	Down_HW_HS
PFDN5	Down_HW_HS
RDH5	Down_HW_HS
ERBB3	Down_HW_HS
CNPY2	Down_HW_HS
GLS2	Down_HW_HS
TAC3	Down_HW_HS
NAB2	Down_HW_HS
WIF1	Down_HW_HS
TMBIM4	Down_HW_HS
CNOT2	Down_HW_HS
SLC6A15	Down_HW_HS
MTERFD3	Down_HW_HS
ALKBH2	Down_HW_HS
MMAB	Down_HW_HS
RBM19	Down_HW_HS
TBX5	Down_HW_HS
NOS1	Down_HW_HS
PEBP1	Down_HW_HS
SUDS3	Down_HW_HS
CCDC64	Down_HW_HS
CABP1	Down_HW_HS
MORN3	Down_HW_HS
TMEM120B	Down_HW_HS
ATP6V0A2	Down_HW_HS
NCOR2	Down_HW_HS
SCARB1	Down_HW_HS
AACS	Down_HW_HS
TMEM132B	Down_HW_HS
FBRSL1	Down_HW_HS
IL17D	Down_HW_HS
WBP4	Down_HW_HS
CAB39L	Down_HW_HS
DHRS12	Down_HW_HS
KLF5	Down_HW_HS
SCEL	Down_HW_HS
FGF14	Down_HW_HS
ERCC5	Down_HW_HS
IRS2	Down_HW_HS
CARKD	Down_HW_HS
ARHGEF7	Down_HW_HS
MCF2L	Down_HW_HS
GRTP1	Down_HW_HS
CDC16	Down_HW_HS
UPF3A	Down_HW_HS
TMEM55B	Down_HW_HS
ANG	Down_HW_HS
NDRG2	Down_HW_HS
PABPN1	Down_HW_HS
EFS	Down_HW_HS
STXBP6	Down_HW_HS
LGALS3	Down_HW_HS
HSPA2	Down_HW_HS
PIGH	Down_HW_HS
DCAF5	Down_HW_HS
DPF3	Down_HW_HS
TMEM63C	Down_HW_HS
NRXN3	Down_HW_HS
PTPN21	Down_HW_HS
MOAP1	Down_HW_HS
SLC25A29	Down_HW_HS
WDR20	Down_HW_HS
ZNF839	Down_HW_HS
ZFYVE21	Down_HW_HS
AHNAK2	Down_HW_HS
JAG2	Down_HW_HS
BTBD6	Down_HW_HS
PACS2	Down_HW_HS
CRIP2	Down_HW_HS
MTMR10	Down_HW_HS
GOLGA8A	Down_HW_HS
STRC	Down_HW_HS
CORO2B	Down_HW_HS
C15orf59	Down_HW_HS
CYP1A2	Down_HW_HS
DNAJA4	Down_HW_HS
CRABP1	Down_HW_HS
VPS33B	Down_HW_HS
LYSMD4	Down_HW_HS
WASH3P	Down_HW_HS
RAB11FIP3	Down_HW_HS
RAB40C	Down_HW_HS
WFIKKN1	Down_HW_HS
C16orf13	Down_HW_HS
FBXL16	Down_HW_HS
TPSG1	Down_HW_HS
SPSB3	Down_HW_HS
SNHG9	Down_HW_HS
TSC2	Down_HW_HS
CASKIN1	Down_HW_HS
ABAT	Down_HW_HS
EEF2K	Down_HW_HS
POLR3E	Down_HW_HS
RRN3P3	Down_HW_HS
YPEL3	Down_HW_HS
AKTIP	Down_HW_HS
FAM192A	Down_HW_HS
DOK4	Down_HW_HS
SETD6	Down_HW_HS
NOL3	Down_HW_HS
ELMO3	Down_HW_HS
FUK	Down_HW_HS
MTSS1L	Down_HW_HS
BCMO1	Down_HW_HS
FBXO31	Down_HW_HS
MVD	Down_HW_HS
RPL13	Down_HW_HS
CDK10	Down_HW_HS
DEF8	Down_HW_HS
GLOD4	Down_HW_HS
RTN4RL1	Down_HW_HS
CAMKK1	Down_HW_HS
MYBBP1A	Down_HW_HS
PITPNM3	Down_HW_HS
DVL2	Down_HW_HS
YBX2	Down_HW_HS
ZBTB4	Down_HW_HS
ALOXE3	Down_HW_HS
PER1	Down_HW_HS
VAMP2	Down_HW_HS
GAS7	Down_HW_HS
MYH3	Down_HW_HS
TEKT3	Down_HW_HS
PLD6	Down_HW_HS
TOM1L2	Down_HW_HS
LRRC48	Down_HW_HS
EPN2	Down_HW_HS
KCNJ12	Down_HW_HS
ALDOC	Down_HW_HS
TLCD1	Down_HW_HS
GIT1	Down_HW_HS
ANKRD13B	Down_HW_HS
SRCIN1	Down_HW_HS
CWC25	Down_HW_HS
NEUROD2	Down_HW_HS
PGAP3	Down_HW_HS
CASC3	Down_HW_HS
RAPGEFL1	Down_HW_HS
WIPF2	Down_HW_HS
KRT31	Down_HW_HS
RND2	Down_HW_HS
HDAC5	Down_HW_HS
UBTF	Down_HW_HS
GPATCH8	Down_HW_HS
PLCD3	Down_HW_HS
MAPT	Down_HW_HS
SCRN2	Down_HW_HS
SP6	Down_HW_HS
FAM117A	Down_HW_HS
DLX4	Down_HW_HS
DLX3	Down_HW_HS
SGCA	Down_HW_HS
CHAD	Down_HW_HS
BZRAP1	Down_HW_HS
DDX42	Down_HW_HS
GRIN2C	Down_HW_HS
SLC16A5	Down_HW_HS
RECQL5	Down_HW_HS
MRPL38	Down_HW_HS
EVPL	Down_HW_HS
USP36	Down_HW_HS
CBX4	Down_HW_HS
NPTX1	Down_HW_HS
RAB40B	Down_HW_HS
INO80C	Down_HW_HS
FHOD3	Down_HW_HS
CELF4	Down_HW_HS
FAM69C	Down_HW_HS
HSBP1L1	Down_HW_HS
SOX12	Down_HW_HS
IDH3B	Down_HW_HS
UBOX5	Down_HW_HS
BMP2	Down_HW_HS
CSRP2BP	Down_HW_HS
DYNLRB1	Down_HW_HS
GGT7	Down_HW_HS
ACSS2	Down_HW_HS
DLGAP4	Down_HW_HS
MATN4	Down_HW_HS
SNX21	Down_HW_HS
ACOT8	Down_HW_HS
PCIF1	Down_HW_HS
SLC13A3	Down_HW_HS
STX16	Down_HW_HS
NPEPL1	Down_HW_HS
PHACTR3	Down_HW_HS
CDH4	Down_HW_HS
SLCO4A1	Down_HW_HS
SLC2A4RG	Down_HW_HS
ZNF512B	Down_HW_HS
PRPF6	Down_HW_HS
CFD	Down_HW_HS
CIRBP	Down_HW_HS
RPS15	Down_HW_HS
REXO1	Down_HW_HS
TLE2	Down_HW_HS
KDM4B	Down_HW_HS
CAPS	Down_HW_HS
KANK3	Down_HW_HS
ZNF563	Down_HW_HS
SLC1A6	Down_HW_HS
BRD4	Down_HW_HS
AKAP8	Down_HW_HS
DDA1	Down_HW_HS
ANO8	Down_HW_HS
GTPBP3	Down_HW_HS
KIAA1683	Down_HW_HS
ISYNA1	Down_HW_HS
KCTD15	Down_HW_HS
HAUS5	Down_HW_HS
UPK1A	Down_HW_HS
ARHGAP33	Down_HW_HS
FAM98C	Down_HW_HS
RYR1	Down_HW_HS
LGALS4	Down_HW_HS
LTBP4	Down_HW_HS
NUMBL	Down_HW_HS
RPS19	Down_HW_HS
PSG4	Down_HW_HS
ZNF226	Down_HW_HS
MARK4	Down_HW_HS
TRAPPC6A	Down_HW_HS
KLC3	Down_HW_HS
PPP1R13L	Down_HW_HS
ERCC1	Down_HW_HS
EML2	Down_HW_HS
DMPK	Down_HW_HS
HIF3A	Down_HW_HS
NPAS1	Down_HW_HS
GLTSCR2	Down_HW_HS
CA11	Down_HW_HS
LIN7B	Down_HW_HS
PPFIA3	Down_HW_HS
TRPM4	Down_HW_HS
MYH14	Down_HW_HS
KLK11	Down_HW_HS
ZNF880	Down_HW_HS
RDH13	Down_HW_HS
EPS8L1	Down_HW_HS
ZNF419	Down_HW_HS
ZNF274	Down_HW_HS
PRODH	Down_HW_HS
DGCR2	Down_HW_HS
C22orf39	Down_HW_HS
TBX1	Down_HW_HS
C22orf29	Down_HW_HS
DGCR8	Down_HW_HS
SUSD2	Down_HW_HS
SGSM1	Down_HW_HS
HPS4	Down_HW_HS
MTMR3	Down_HW_HS
INPP5J	Down_HW_HS
KCTD17	Down_HW_HS
ELFN2	Down_HW_HS
PLA2G6	Down_HW_HS
CSNK1E	Down_HW_HS
CBX7	Down_HW_HS
SYNGR1	Down_HW_HS
CHADL	Down_HW_HS
PKDREJ	Down_HW_HS
TTC38	Down_HW_HS
BRD1	Down_HW_HS
SBF1	Down_HW_HS
HUNK	Down_HW_HS
C2CD2	Down_HW_HS
RSPH1	Down_HW_HS
SIK1	Down_HW_HS
ICOSLG	Down_HW_HS
C21orf2	Down_HW_HS
LSS	Down_HW_HS
PRMT2	Down_HW_HS
SLC30A2	Down_HW_HS
GPBP1L1	Down_HW_HS
INADL	Down_HW_HS
ARHGAP29	Down_HW_HS
WDR47	Down_HW_HS
LCE1E	Down_HW_HS
YOD1	Down_HW_HS
WDR26	Down_HW_HS
CNST	Down_HW_HS
YPEL5	Down_HW_HS
USP34	Down_HW_HS
VPS54	Down_HW_HS
PELI1	Down_HW_HS
KDM3A	Down_HW_HS
NPAS2	Down_HW_HS
C2orf40	Down_HW_HS
KIAA1715	Down_HW_HS
FAM134A	Down_HW_HS
DNAJB2	Down_HW_HS
MYH15	Down_HW_HS
GOLGB1	Down_HW_HS
ITGB5	Down_HW_HS
BCHE	Down_HW_HS
TSPAN5	Down_HW_HS
MARCH3	Down_HW_HS
SAP30L	Down_HW_HS
FAM8A1	Down_HW_HS
TBC1D22B	Down_HW_HS
MUT	Down_HW_HS
FOXO3	Down_HW_HS
SASH1	Down_HW_HS
SP8	Down_HW_HS
KIAA0895	Down_HW_HS
KIAA1324L	Down_HW_HS
DLX6	Down_HW_HS
AZGP1	Down_HW_HS
ZKSCAN1	Down_HW_HS
HBP1	Down_HW_HS
AHCYL2	Down_HW_HS
SLC13A4	Down_HW_HS
MAGEE1	Down_HW_HS
BHLHB9	Down_HW_HS
CLN8	Down_HW_HS
FAM167A	Down_HW_HS
ASAH1	Down_HW_HS
BNIP3L	Down_HW_HS
TMEM68	Down_HW_HS
TG	Down_HW_HS
JRK	Down_HW_HS
UBE2R2	Down_HW_HS
ENHO	Down_HW_HS
PGM5	Down_HW_HS
PHF2	Down_HW_HS
GRIN3A	Down_HW_HS
DAB2IP	Down_HW_HS
GAPVD1	Down_HW_HS
GPRIN2	Down_HW_HS
FRAT2	Down_HW_HS
PLEKHA1	Down_HW_HS
ZRANB1	Down_HW_HS
DKK3	Down_HW_HS
TEAD1	Down_HW_HS
PAX6	Down_HW_HS
AHNAK	Down_HW_HS
PELI3	Down_HW_HS
SUV420H1	Down_HW_HS
GAB2	Down_HW_HS
C2CD2L	Down_HW_HS
C11orf45	Down_HW_HS
KDM5A	Down_HW_HS
TSPAN9	Down_HW_HS
MFAP5	Down_HW_HS
VSIG10	Down_HW_HS
UBL3	Down_HW_HS
SPG20	Down_HW_HS
FBXL3	Down_HW_HS
NDFIP2	Down_HW_HS
RNASE7	Down_HW_HS
RALGAPA1	Down_HW_HS
DAAM1	Down_HW_HS
PSEN1	Down_HW_HS
SMEK1	Down_HW_HS
KLF13	Down_HW_HS
C15orf52	Down_HW_HS
MYO9A	Down_HW_HS
ARIH1	Down_HW_HS
TBC1D24	Down_HW_HS
GTF3C1	Down_HW_HS
MAP1LC3B	Down_HW_HS
PAFAH1B1	Down_HW_HS
TMEM99	Down_HW_HS
KRT23	Down_HW_HS
VAT1	Down_HW_HS
PDK2	Down_HW_HS
TOB1	Down_HW_HS
PHLPP1	Down_HW_HS
SERPINB7	Down_HW_HS
PARD6G	Down_HW_HS
FRG1B	Down_HW_HS
CDH22	Down_HW_HS
KCNB1	Down_HW_HS
C19orf57	Down_HW_HS
NOTCH3	Down_HW_HS
JUND	Down_HW_HS
DMKN	Down_HW_HS
IGFL2	Down_HW_HS
H1F0	Down_HW_HS
BRWD1	Down_HW_HS
CA6	Down_FootUlcer_HS
TARDBP	Down_FootUlcer_HS
VPS13D	Down_FootUlcer_HS
NIPAL3	Down_FootUlcer_HS
SRRM1	Down_FootUlcer_HS
RBBP4	Down_FootUlcer_HS
BTF3L4	Down_FootUlcer_HS
PRPF38A	Down_FootUlcer_HS
PRKAA2	Down_FootUlcer_HS
ROR1	Down_FootUlcer_HS
RAVER2	Down_FootUlcer_HS
RPL5	Down_FootUlcer_HS
ABCD3	Down_FootUlcer_HS
PALMD	Down_FootUlcer_HS
CDC14A	Down_FootUlcer_HS
KIAA1324	Down_FootUlcer_HS
RPRD2	Down_FootUlcer_HS
POGK	Down_FootUlcer_HS
KLHL20	Down_FootUlcer_HS
CFH	Down_FootUlcer_HS
IPO9	Down_FootUlcer_HS
MDM4	Down_FootUlcer_HS
HSD11B1	Down_FootUlcer_HS
LYPLAL1	Down_FootUlcer_HS
FBXO28	Down_FootUlcer_HS
SDCCAG8	Down_FootUlcer_HS
SFPQ	Down_FootUlcer_HS
SCMH1	Down_FootUlcer_HS
FOXJ3	Down_FootUlcer_HS
ATPAF1	Down_FootUlcer_HS
FAF1	Down_FootUlcer_HS
NEGR1	Down_FootUlcer_HS
ZZZ3	Down_FootUlcer_HS
FUBP1	Down_FootUlcer_HS
SSX2IP	Down_FootUlcer_HS
CASQ2	Down_FootUlcer_HS
VTCN1	Down_FootUlcer_HS
HMGCS2	Down_FootUlcer_HS
GON4L	Down_FootUlcer_HS
ESRRG	Down_FootUlcer_HS
TARBP1	Down_FootUlcer_HS
CHML	Down_FootUlcer_HS
AKT3	Down_FootUlcer_HS
HNRNPU	Down_FootUlcer_HS
AKR1C1	Down_FootUlcer_HS
PRPF18	Down_FootUlcer_HS
PTER	Down_FootUlcer_HS
MSMB	Down_FootUlcer_HS
STOX1	Down_FootUlcer_HS
BMPR1A	Down_FootUlcer_HS
RPP30	Down_FootUlcer_HS
TCF7L2	Down_FootUlcer_HS
ACADSB	Down_FootUlcer_HS
AKR1C2	Down_FootUlcer_HS
NMT2	Down_FootUlcer_HS
NEBL	Down_FootUlcer_HS
RUFY2	Down_FootUlcer_HS
SLC25A16	Down_FootUlcer_HS
CAMK2G	Down_FootUlcer_HS
GLUD1	Down_FootUlcer_HS
RNLS	Down_FootUlcer_HS
ACTA2	Down_FootUlcer_HS
SORBS1	Down_FootUlcer_HS
NDUFB8	Down_FootUlcer_HS
GPAM	Down_FootUlcer_HS
EIF3F	Down_FootUlcer_HS
DNAJC24	Down_FootUlcer_HS
NDUFS3	Down_FootUlcer_HS
SCGB1D2	Down_FootUlcer_HS
SCGB2A2	Down_FootUlcer_HS
SIK2	Down_FootUlcer_HS
DIXDC1	Down_FootUlcer_HS
TTC12	Down_FootUlcer_HS
CCDC15	Down_FootUlcer_HS
SBF2	Down_FootUlcer_HS
TPH1	Down_FootUlcer_HS
SVIP	Down_FootUlcer_HS
CSTF3	Down_FootUlcer_HS
FCHSD2	Down_FootUlcer_HS
DLG2	Down_FootUlcer_HS
MAML2	Down_FootUlcer_HS
ZW10	Down_FootUlcer_HS
C11orf71	Down_FootUlcer_HS
ZBTB44	Down_FootUlcer_HS
NCAPD3	Down_FootUlcer_HS
GABARAPL1	Down_FootUlcer_HS
ETV6	Down_FootUlcer_HS
PIK3C2G	Down_FootUlcer_HS
ARID2	Down_FootUlcer_HS
SP1	Down_FootUlcer_HS
ACSS3	Down_FootUlcer_HS
CHPT1	Down_FootUlcer_HS
POLR3B	Down_FootUlcer_HS
COX6A1	Down_FootUlcer_HS
CLEC2B	Down_FootUlcer_HS
MAGOHB	Down_FootUlcer_HS
LRP6	Down_FootUlcer_HS
MGP	Down_FootUlcer_HS
ZCRB1	Down_FootUlcer_HS
SENP1	Down_FootUlcer_HS
DCD	Down_FootUlcer_HS
NACA	Down_FootUlcer_HS
C12orf66	Down_FootUlcer_HS
CPM	Down_FootUlcer_HS
NAP1L1	Down_FootUlcer_HS
ARL1	Down_FootUlcer_HS
TMEM116	Down_FootUlcer_HS
NAA25	Down_FootUlcer_HS
MED13L	Down_FootUlcer_HS
FRY	Down_FootUlcer_HS
FREM2	Down_FootUlcer_HS
CDADC1	Down_FootUlcer_HS
KCNRG	Down_FootUlcer_HS
TDRD3	Down_FootUlcer_HS
CLDN10	Down_FootUlcer_HS
CLYBL	Down_FootUlcer_HS
PCCA	Down_FootUlcer_HS
CCDC122	Down_FootUlcer_HS
ZC3H13	Down_FootUlcer_HS
TBC1D4	Down_FootUlcer_HS
GPHN	Down_FootUlcer_HS
ZC3H14	Down_FootUlcer_HS
HNRNPC	Down_FootUlcer_HS
CHD8	Down_FootUlcer_HS
ALDH6A1	Down_FootUlcer_HS
TUBGCP4	Down_FootUlcer_HS
PDIA3	Down_FootUlcer_HS
CTDSPL2	Down_FootUlcer_HS
DTWD1	Down_FootUlcer_HS
GLDN	Down_FootUlcer_HS
TEX9	Down_FootUlcer_HS
TCF12	Down_FootUlcer_HS
CGNL1	Down_FootUlcer_HS
TLN2	Down_FootUlcer_HS
TPM1	Down_FootUlcer_HS
USP3	Down_FootUlcer_HS
DIS3L	Down_FootUlcer_HS
PIAS1	Down_FootUlcer_HS
ADAMTSL3	Down_FootUlcer_HS
FMN1	Down_FootUlcer_HS
MYEF2	Down_FootUlcer_HS
DPP8	Down_FootUlcer_HS
SIN3A	Down_FootUlcer_HS
TYRO3P	Down_FootUlcer_HS
LOC100190986	Down_FootUlcer_HS
MMP2	Down_FootUlcer_HS
CCDC113	Down_FootUlcer_HS
HSD11B2	Down_FootUlcer_HS
NFATC3	Down_FootUlcer_HS
RSL1D1	Down_FootUlcer_HS
MYH11	Down_FootUlcer_HS
ITFG1	Down_FootUlcer_HS
TK2	Down_FootUlcer_HS
PIGL	Down_FootUlcer_HS
GOSR1	Down_FootUlcer_HS
ATAD5	Down_FootUlcer_HS
NF1	Down_FootUlcer_HS
MLLT6	Down_FootUlcer_HS
CDK12	Down_FootUlcer_HS
NBR1	Down_FootUlcer_HS
AKAP1	Down_FootUlcer_HS
GDPD1	Down_FootUlcer_HS
TLK2	Down_FootUlcer_HS
ZNF287	Down_FootUlcer_HS
SMARCE1	Down_FootUlcer_HS
PRR15L	Down_FootUlcer_HS
LRRC37A3	Down_FootUlcer_HS
TTC39C	Down_FootUlcer_HS
MAPRE2	Down_FootUlcer_HS
SETBP1	Down_FootUlcer_HS
SLC14A1	Down_FootUlcer_HS
ZCCHC2	Down_FootUlcer_HS
SERPINB8	Down_FootUlcer_HS
ENOSF1	Down_FootUlcer_HS
MPPE1	Down_FootUlcer_HS
DSC1	Down_FootUlcer_HS
ZBTB7C	Down_FootUlcer_HS
CDH19	Down_FootUlcer_HS
RTTN	Down_FootUlcer_HS
ZNF791	Down_FootUlcer_HS
ZNF682	Down_FootUlcer_HS
ZNF43	Down_FootUlcer_HS
CEACAM7	Down_FootUlcer_HS
ZNF160	Down_FootUlcer_HS
ZNF814	Down_FootUlcer_HS
ACP1	Down_FootUlcer_HS
NCOA1	Down_FootUlcer_HS
DYNC2LI1	Down_FootUlcer_HS
PPM1B	Down_FootUlcer_HS
SPTBN1	Down_FootUlcer_HS
RPL23AP32	Down_FootUlcer_HS
ANTXR1	Down_FootUlcer_HS
ATP6V1B1	Down_FootUlcer_HS
ZNF638	Down_FootUlcer_HS
ACTG2	Down_FootUlcer_HS
PTCD3	Down_FootUlcer_HS
RMND5A	Down_FootUlcer_HS
POLR1B	Down_FootUlcer_HS
ARL6IP6	Down_FootUlcer_HS
ABI2	Down_FootUlcer_HS
WDR35	Down_FootUlcer_HS
DNAJC27	Down_FootUlcer_HS
THADA	Down_FootUlcer_HS
PAIP2B	Down_FootUlcer_HS
TFCP2L1	Down_FootUlcer_HS
RBM43	Down_FootUlcer_HS
PLA2R1	Down_FootUlcer_HS
GRB14	Down_FootUlcer_HS
FRZB	Down_FootUlcer_HS
HECW2	Down_FootUlcer_HS
ALS2	Down_FootUlcer_HS
ICA1L	Down_FootUlcer_HS
LANCL1	Down_FootUlcer_HS
PECR	Down_FootUlcer_HS
TNS1	Down_FootUlcer_HS
PLCB4	Down_FootUlcer_HS
SPTLC3	Down_FootUlcer_HS
MACROD2	Down_FootUlcer_HS
PYGB	Down_FootUlcer_HS
TASP1	Down_FootUlcer_HS
KIF16B	Down_FootUlcer_HS
ZHX3	Down_FootUlcer_HS
ADNP	Down_FootUlcer_HS
CBR1	Down_FootUlcer_HS
CLDN8	Down_FootUlcer_HS
UBE2G2	Down_FootUlcer_HS
TIMP3	Down_FootUlcer_HS
HMGXB4	Down_FootUlcer_HS
EIF3L	Down_FootUlcer_HS
XPNPEP3	Down_FootUlcer_HS
LOC284930	Down_FootUlcer_HS
TCF20	Down_FootUlcer_HS
SETMAR	Down_FootUlcer_HS
NR2C2	Down_FootUlcer_HS
GPD1L	Down_FootUlcer_HS
NKTR	Down_FootUlcer_HS
PHF7	Down_FootUlcer_HS
ATXN7	Down_FootUlcer_HS
MITF	Down_FootUlcer_HS
NSUN3	Down_FootUlcer_HS
NCK1	Down_FootUlcer_HS
ARMC8	Down_FootUlcer_HS
SLC25A36	Down_FootUlcer_HS
USP13	Down_FootUlcer_HS
KLHL24	Down_FootUlcer_HS
RAD18	Down_FootUlcer_HS
SRGAP3	Down_FootUlcer_HS
HACL1	Down_FootUlcer_HS
THRB	Down_FootUlcer_HS
CLASP2	Down_FootUlcer_HS
EPM2AIP1	Down_FootUlcer_HS
LZTFL1	Down_FootUlcer_HS
SETD2	Down_FootUlcer_HS
SMARCC1	Down_FootUlcer_HS
QARS	Down_FootUlcer_HS
GLT8D1	Down_FootUlcer_HS
DCBLD2	Down_FootUlcer_HS
RPL32P3	Down_FootUlcer_HS
TFDP2	Down_FootUlcer_HS
GK5	Down_FootUlcer_HS
PLD1	Down_FootUlcer_HS
DNAJC19	Down_FootUlcer_HS
LIPH	Down_FootUlcer_HS
ETV5	Down_FootUlcer_HS
ATP13A5	Down_FootUlcer_HS
ATP13A4	Down_FootUlcer_HS
APOD	Down_FootUlcer_HS
CC2D2A	Down_FootUlcer_HS
FIP1L1	Down_FootUlcer_HS
KIT	Down_FootUlcer_HS
RUFY3	Down_FootUlcer_HS
SHROOM3	Down_FootUlcer_HS
PTPN13	Down_FootUlcer_HS
AFF1	Down_FootUlcer_HS
HERC6	Down_FootUlcer_HS
HADH	Down_FootUlcer_HS
UGT8	Down_FootUlcer_HS
SYNPO2	Down_FootUlcer_HS
LOC645513	Down_FootUlcer_HS
EXOSC9	Down_FootUlcer_HS
KIAA1109	Down_FootUlcer_HS
SPRY1	Down_FootUlcer_HS
TRIM2	Down_FootUlcer_HS
PPARGC1A	Down_FootUlcer_HS
SGCB	Down_FootUlcer_HS
PDCL2	Down_FootUlcer_HS
COX18	Down_FootUlcer_HS
NAAA	Down_FootUlcer_HS
CNOT6L	Down_FootUlcer_HS
PRKG2	Down_FootUlcer_HS
FAM13A	Down_FootUlcer_HS
PPA2	Down_FootUlcer_HS
NR3C2	Down_FootUlcer_HS
ACSL1	Down_FootUlcer_HS
SORBS2	Down_FootUlcer_HS
GUSBP1	Down_FootUlcer_HS
SKP2	Down_FootUlcer_HS
C7	Down_FootUlcer_HS
NNT	Down_FootUlcer_HS
MAP3K1	Down_FootUlcer_HS
PIK3R1	Down_FootUlcer_HS
MAP1B	Down_FootUlcer_HS
AGGF1	Down_FootUlcer_HS
ATG10	Down_FootUlcer_HS
RHOBTB3	Down_FootUlcer_HS
SLC12A2	Down_FootUlcer_HS
LYRM7	Down_FootUlcer_HS
DDX46	Down_FootUlcer_HS
TCERG1	Down_FootUlcer_HS
STK32A	Down_FootUlcer_HS
GABRP	Down_FootUlcer_HS
ZNF346	Down_FootUlcer_HS
ANKH	Down_FootUlcer_HS
PRLR	Down_FootUlcer_HS
LIFR	Down_FootUlcer_HS
CCL28	Down_FootUlcer_HS
SLC38A9	Down_FootUlcer_HS
MBLAC2	Down_FootUlcer_HS
RIOK2	Down_FootUlcer_HS
FBXL17	Down_FootUlcer_HS
EPB41L4A	Down_FootUlcer_HS
MCC	Down_FootUlcer_HS
ALDH7A1	Down_FootUlcer_HS
GCNT2	Down_FootUlcer_HS
TMEM14B	Down_FootUlcer_HS
CDKAL1	Down_FootUlcer_HS
UBR2	Down_FootUlcer_HS
FBXO9	Down_FootUlcer_HS
SENP6	Down_FootUlcer_HS
IRAK1BP1	Down_FootUlcer_HS
SH3BGRL2	Down_FootUlcer_HS
BCKDHB	Down_FootUlcer_HS
PM20D2	Down_FootUlcer_HS
QRSL1	Down_FootUlcer_HS
PLN	Down_FootUlcer_HS
ASF1A	Down_FootUlcer_HS
PEX3	Down_FootUlcer_HS
UTRN	Down_FootUlcer_HS
FAM120B	Down_FootUlcer_HS
KCNK5	Down_FootUlcer_HS
ENPP5	Down_FootUlcer_HS
RCAN2	Down_FootUlcer_HS
KLHL31	Down_FootUlcer_HS
DST	Down_FootUlcer_HS
PPIL6	Down_FootUlcer_HS
ZBTB24	Down_FootUlcer_HS
REV3L	Down_FootUlcer_HS
PTPRK	Down_FootUlcer_HS
MED23	Down_FootUlcer_HS
BCLAF1	Down_FootUlcer_HS
PHF14	Down_FootUlcer_HS
TMEM106B	Down_FootUlcer_HS
SCIN	Down_FootUlcer_HS
UBE2D4	Down_FootUlcer_HS
ZNF107	Down_FootUlcer_HS
ANKIB1	Down_FootUlcer_HS
ZNF789	Down_FootUlcer_HS
PRKAR2B	Down_FootUlcer_HS
CFTR	Down_FootUlcer_HS
PTPRZ1	Down_FootUlcer_HS
METTL2B	Down_FootUlcer_HS
EXOC4	Down_FootUlcer_HS
TRIM24	Down_FootUlcer_HS
PIP	Down_FootUlcer_HS
RNF216	Down_FootUlcer_HS
ZNF12	Down_FootUlcer_HS
NDUFA4	Down_FootUlcer_HS
CDCA7L	Down_FootUlcer_HS
PCLO	Down_FootUlcer_HS
PDK4	Down_FootUlcer_HS
FAM3C	Down_FootUlcer_HS
TMEM209	Down_FootUlcer_HS
ATP6V0A4	Down_FootUlcer_HS
PRKAG2	Down_FootUlcer_HS
ZNF596	Down_FootUlcer_HS
PCM1	Down_FootUlcer_HS
RBPMS	Down_FootUlcer_HS
ERLIN2	Down_FootUlcer_HS
CRISPLD1	Down_FootUlcer_HS
CA13	Down_FootUlcer_HS
DECR1	Down_FootUlcer_HS
POLR2K	Down_FootUlcer_HS
ENY2	Down_FootUlcer_HS
ERICH1	Down_FootUlcer_HS
DLC1	Down_FootUlcer_HS
PSD3	Down_FootUlcer_HS
CCDC25	Down_FootUlcer_HS
FUT10	Down_FootUlcer_HS
SFRP1	Down_FootUlcer_HS
PCMTD1	Down_FootUlcer_HS
ASPH	Down_FootUlcer_HS
LACTB2	Down_FootUlcer_HS
FABP4	Down_FootUlcer_HS
C8orf37	Down_FootUlcer_HS
SLURP1	Down_FootUlcer_HS
SMARCA2	Down_FootUlcer_HS
RCL1	Down_FootUlcer_HS
CNTLN	Down_FootUlcer_HS
PSAT1	Down_FootUlcer_HS
NTRK2	Down_FootUlcer_HS
GALNT12	Down_FootUlcer_HS
STX17	Down_FootUlcer_HS
SLC31A1	Down_FootUlcer_HS
ZNF618	Down_FootUlcer_HS
AK3	Down_FootUlcer_HS
NFIB	Down_FootUlcer_HS
PRUNE2	Down_FootUlcer_HS
TLE1	Down_FootUlcer_HS
PTCH1	Down_FootUlcer_HS
CDK5RAP2	Down_FootUlcer_HS
GOLGA1	Down_FootUlcer_HS
PPP6C	Down_FootUlcer_HS
NHS	Down_FootUlcer_HS
SCML1	Down_FootUlcer_HS
ZXDB	Down_FootUlcer_HS
ATP7A	Down_FootUlcer_HS
DIAPH2	Down_FootUlcer_HS
DMD	Down_FootUlcer_HS
TMEM47	Down_FootUlcer_HS
EFHC2	Down_FootUlcer_HS
FAM120C	Down_FootUlcer_HS
ITM2A	Down_FootUlcer_HS
RPS6KA6	Down_FootUlcer_HS
TAF7L	Down_FootUlcer_HS
TIMM8A	Down_FootUlcer_HS
CHRDL1	Down_FootUlcer_HS
AMOT	Down_FootUlcer_HS
MECP2	Down_FootUlcer_HS
SORD	Down_FootUlcer_HS
RPL10	Down_FootUlcer_HS
LMO4	Down_HS
SLC25A17	Down_HS
	Down_HS
RPL34	Down_HS
SIPA1L1	Down_HS
C6orf26	Down_HS
RPL37	Down_HS
FAM41C	Down_HS
MID2	Down_HS
GOSR2	Down_HS
KIAA0368	Down_HS
PSMD11	Down_HS
PNPLA4	Down_HS
H2AFJ	Down_HS
C8orf40	Down_HS
LOC339290	Down_HS
PEX19	Down_HS
RYR3	Down_HS
PGK1	Down_HS
BCAP29	Down_HS
SLC6A8	Down_HS
CNOT1	Down_HS
OR7E47P	Down_HS
FAM13AOS	Down_HS
SNX24	Down_HS
LOC202781	Down_HS
SMU1	Down_HS
LOC440993	Down_HS
MTHFD2L	Down_HS
GOLGA7	Down_HS
LOC100287917	Down_HS
COBLL1	Down_HS
SHISA3	Down_HS
FAM153A	Down_HS
PLIN1	Down_HS
OR2A20P	Down_HS
NFATC2IP	Down_HS
RPL15	Down_HS
HP1BP3	Down_HS
C7orf41	Down_HS
ADIPOQ	Down_HS
NCRNA00219	Down_HS
AKT2	Down_HS
FJX1	Down_HS
KCNAB1	Down_HS
SNRPN	Down_HS
DERL2	Down_HS
ARHGAP5	Down_HS
ITCH	Down_HS
NALCN	Down_HS
C17orf108	Down_HS
FOXP4	Down_HS
TM7SF3	Down_HS
KIAA1244	Down_HS
KIAA1704	Down_HS
AS3MT	Down_HS
MST1P9	Down_HS
XPNPEP1	Down_HS
HUWE1	Down_HS
LOC728342	Down_HS
PNKD	Down_HS
EEF1A1	Down_HS
RPRML	Down_HS
PSMC2	Down_HS
KDM5C	Down_HS
SPAG1	Down_HS
OLA1	Down_HS
ATXN7L3B	Down_HS
LGR5	Down_HS
LMBRD1	Down_HS
RPS15A	Down_HS
TRAM1L1	Down_HS
C9orf152	Down_HS
ZNF365	Down_HS
H3F3B	Down_HS
TMEM178	Down_HS
ATP2C2	Down_HS
KIAA1543	Down_HS
C7orf46	Down_HS
WDR61	Down_HS
BDNFOS	Down_HS
ELAVL1	Down_HS
LOC283861	Down_HS
DLG3	Down_HS
CUL5	Down_HS
LOC100271836	Down_HS
BRP44L	Down_HS
MTMR12	Down_HS
DCUN1D5	Down_HS
FOXO1	Down_HS
WIBG	Down_HS
KANK1	Down_HS
FITM2	Down_HS
USP7	Down_HS
RPS28	Down_HS
YY1	Down_HS
APEX2	Down_HS
PPM1A	Down_HS
DLX6AS	Down_HS
PHF17	Down_HS
HINT3	Down_HS
LOC25845	Down_HS
TSPAN8	Down_HS
WASH1	Down_HS
MRPS14	Down_HS
KIAA0564	Down_HS
RAB11FIP1	Down_HS
ETV3	Down_HS
LSM14A	Down_HS
LPL	Down_HS
AMN1	Down_HS
SFRS5	Down_HS
ARAP2	Down_HS
LOC283481	Down_HS
LYRM5	Down_HS
NOTCH2	Down_HS
PCK1	Down_HS
C21orf57	Down_HS
ROPN1	Down_HS
GALNT1	Down_HS
USP46	Down_HS
LOC100287331	Down_HS
ALCAM	Down_HS
LOC100289187	Down_HS
LOC150381	Down_HS
DYNC1I1	Down_HS
MAPKAP1	Down_HS
ARHGAP23	Down_HS
SSU72	Down_HS
LOC728392	Down_HS
ERBB4	Down_HS
LOC284023	Down_HS
C3orf14	Down_HS
NCRNA00173	Down_HS
ALS2CR4	Down_HS
LOC730102	Down_HS
PEX7	Down_HS
FAM82B	Down_HS
EPB41L4B	Down_HS
DHDPSL	Down_HS
SGPL1	Down_HS
GSK3B	Down_HS
HECTD2	Down_HS
KLHL7	Down_HS
NET1	Down_HS
CAT	Down_HS
C12orf47	Down_HS
NCRNA00086	Down_HS
F3	Down_HS
FST	Down_HS
ANKRD13C	Down_HS
COX11	Down_HS
RBP4	Down_HS
PPP1R1A	Down_HS
NPY5R	Down_HS
GYG2	Down_HS
RTN3	Down_HS
HN1L	Down_HS
CCDC50	Down_HS
KIF9	Down_HS
RNF141	Down_HS
EIF1	Down_HS
ELL3	Down_HS
RPL22	Down_HS
ETNK1	Down_HS
GTF2H5	Down_HS
LOC728730	Down_HS
PPID	Down_HS
PLA2G12A	Down_HS
ACTR3	Down_HS
NCRNA00103	Down_HS
CYB5R2	Down_HS
CIDEC	Down_HS
DHCR7	Down_HS
AIMP1	Down_HS
FAM162A	Down_HS
COPG2	Down_HS
C9orf123	Down_HS
DNAJA2	Down_HS
RPS8	Down_HS
ATOH7	Down_HS
SKP1	Down_HS
KCNA6	Down_HS
RAB2A	Down_HS
SPPL3	Down_HS
DSTN	Down_HS
NIPAL1	Down_HS
LOC729013	Down_HS
GSTM1	Down_HS
SLC44A1	Down_HS
RBM3	Down_HS
SLITRK4	Down_HS
ST6GAL2	Down_HS
NMU	Down_HS
NTRK3	Down_HS
MUCL1	Down_HS
C1orf46	Down_HS
C20orf7	Down_HS
OR2A20P	Down_HS
EIF3M	Down_HS
ZNF592	Down_HS
LOC285812	Down_HS
EXOSC6	Down_HS
RTKN	Down_HS
KIAA1045	Down_HS
RPL3	Down_HS
SYNCRIP	Down_HS
C2orf64	Down_HS
CHD1L	Down_HS
FABP7	Down_HS
SAP18	Down_HS
SLC2A13	Down_HS
C14orf181	Down_HS
SCCPDH	Down_HS
FAM36A	Down_HS
BTBD18	Down_HS
C14orf64	Down_HS
PDZRN4	Down_HS
SFRS11	Down_HS
DMC1	Down_HS
COX16	Down_HS
NDUFS4	Down_HS
VPS41	Down_HS
ROPN1	Down_HS
IRX1	Down_HS
SMEK2	Down_HS
ACTR3B	Down_HS
ATF6	Down_HS
WNK2	Down_HS
SARNP	Down_HS
ANAPC16	Down_HS
CHMP4C	Down_HS
KIAA1530	Down_HS
RTN4	Down_HS
FZD8	Down_HS
PDCD5	Down_HS
GTF2H3	Down_HS
RAD23B	Down_HS
KRAS	Down_HS
C11orf58	Down_HS
ARHGEF12	Down_HS
C4orf46	Down_HS
LOC340947	Down_HS
LOC100288612	Down_HS
LOC400027	Down_HS
PXMP4	Down_HS
PCDH20	Down_HS
FLJ37453	Down_HS
C9orf93	Down_HS
LOC644246	Down_HS
C11orf51	Down_HS
RBP7	Down_HS
DUSP8	Down_HS
ZIC1	Down_HS
C6orf162	Down_HS
IFT57	Down_HS
ATP5S	Down_HS
HBA1	Down_HS
HEBP2	Down_HS
CABC1	Down_HS
LOC401588	Down_HS
LMO3	Down_HS
LANCL2	Down_HS
SNN	Down_HS
PDCD4	Down_HS
RNASE4	Down_HS
MLL2	Down_HS
LOC572558	Down_HS
TBL1XR1	Down_HS
SMAD2	Down_HS
C14orf43	Down_HS
ZBTB16	Down_HS
TUSC3	Down_HS
SERHL	Down_HS
RPL23	Down_HS
CORO1C	Down_HS
LOC100132625	Down_HS
TTPAL	Down_HS
SOX10	Down_HS
PPARA	Down_HS
ARL17A	Down_HS
NSFL1C	Down_HS
BAG5	Down_HS
ROPN1B	Down_HS
EIF3B	Down_HS
LOC100288263	Down_HS
FAM122A	Down_HS
AMY1A	Down_HS
CPE	Down_HS
LRRC1	Down_HS
AQPEP	Down_HS
C1orf96	Down_HS
MLF2	Down_HS
ST13	Down_HS
FAM149A	Down_HS
CCDC90A	Down_HS
TIGD7	Down_HS
SMAD4	Down_HS
CAST	Down_HS
LOC220729	Down_HS
SNHG6	Down_HS
EIF2C4	Down_HS
ERLEC1P1	Down_HS
AGPHD1	Down_HS
NFAT5	Down_HS
ZFPM2	Down_HS
ITPR3	Down_HS
NGEF	Down_HS
CUL4A	Down_HS
GALNT11	Down_HS
CHCHD6	Down_HS
MYO19	Down_HS
RPS7	Down_HS
CDCA4	Down_HS
LOC100130837	Down_HS
DHRS11	Down_HS
RABGEF1	Down_HS
RPL31	Down_HS
TPD52L1	Down_HS
PDK3	Down_HS
STIM1	Down_HS
PGR	Down_HS
C7orf59	Down_HS
SH3BP2	Down_HS
PPP2CA	Down_HS
KIAA0182	Down_HS
LOC729570	Down_HS
SH3BGR	Down_HS
YIPF6	Down_HS
MGC16275	Down_HS
MAD1L1	Down_HS
SH3GLB1	Down_HS
GNAZ	Down_HS
LOC100131067	Down_HS
SLC35B3	Down_HS
CALD1	Down_HS
RRP7A	Down_HS
SCUBE3	Down_HS
MLF1	Down_HS
SRGAP2P1	Down_HS
FAM153A	Down_HS
C11orf67	Down_HS
PPP1R1B	Down_HS
ACAT2	Down_HS
RABL2A	Down_HS
EFNA5	Down_HS
INSM1	Down_HS
SFRS8	Down_HS
LNPEP	Down_HS
STK31	Down_HS
CTNND2	Down_HS
SFRS6	Down_HS
LOC400590	Down_HS
FAM200B	Down_HS
BSPRY	Down_HS
COQ7	Down_HS
TMEM97	Down_HS
CDK6	Down_HS
LOC283713	Down_HS
NEDD4L	Down_HS
HDLBP	Down_HS
C12orf39	Down_HS
USP15	Down_HS
NDUFB7	Down_HS
GPC4	Down_HS
SNX1	Down_HS
RPS14	Down_HS
LOC285147	Down_HS
FAM132A	Down_HS
RPS4X	Down_HS
LOC100287572	Down_HS
DNAJC7	Down_HS
GNAI1	Down_HS
CKB	Down_HS
PRDX6	Down_HS
CUTC	Down_HS
LOC100287052	Down_HS
XK	Down_HS
H2AFV	Down_HS
LOC440792	Down_HS
SLC25A13	Down_HS
USP2	Down_HS
C9orf125	Down_HS
FLJ10038	Down_HS
UBR4	Down_HS
JUB	Down_HS
MOCS2	Down_HS
EN1	Down_HS
RPRD1A	Down_HS
KIF1C	Down_HS
COPG2IT1	Down_HS
FNBP1	Down_HS
IMPACT	Down_HS
LEPREL1	Down_HS
CLTA	Down_HS
NIPSNAP3A	Down_HS
EPB41L5	Down_HS
MFSD4	Down_HS
NOTCH2NL	Down_HS
TMEM164	Down_HS
HBG1	Down_HS
ID2B	Down_HS
PITPNM2	Down_HS
SAPS2	Down_HS
MRAP	Down_HS
LOC150776	Down_HS
RAB5B	Down_HS
LOC100129794	Down_HS
TOX4	Down_HS
LEP	Down_HS
TNPO1	Down_HS
ARIH2	Down_HS
LOC100292408	Down_HS
LOC100288438	Down_HS
RAB3IP	Down_HS
C1orf116	Down_HS
LOC100294182	Down_HS
TSPYL1	Down_HS
DLX2	Down_HS
CES8	Down_HS
CCT6B	Down_HS
KIF1B	Down_HS
LOC100049716	Down_HS
SYMPK	Down_HS
LPCAT2	Down_HS
HIP1R	Down_HS
SFRS12	Down_HS
LOC389834	Down_HS
EDN3	Down_HS
FAT3	Down_HS
MAP1D	Down_HS
PAPOLA	Down_HS
SCGB2A1	Down_HS
RPS17	Down_HS
C9orf103	Down_HS
AGAP11	Down_HS
SSFA2	Down_HS
C3orf37	Down_HS
CAMK2D	Down_HS
TMEM85	Down_HS
LOC113230	Down_HS
SFRS18	Down_HS
RAB14	Down_HS
DUSP5P	Down_HS
C16orf52	Down_HS
RBM16	Down_HS
RERGL	Down_HS
LOC285378	Down_HS
GRLF1	Down_HS
PIGC	Down_HS
TAF10	Down_HS
DHCR24	Down_HS
FAM174A	Down_HS
CHP	Down_HS
CS	Down_HS
PWWP2B	Down_HS
MPPED2	Down_HS
C21orf71	Down_HS
CDH10	Down_HS
RASL11B	Down_HS
SEMA3E	Down_HS
CACNA1D	Down_HS
SWAP70	Down_HS
CUL1	Down_HS
ST7OT2	Down_HS
MLLT4	Down_HS
LOC100129550	Down_HS
FBXO17	Down_HS
KIFC1	Down_HS
NRD1	Down_HS
LOC100291837	Down_HS
MYST1	Down_HS
LOC152217	Down_HS
TM9SF1	Down_HS
RBM8A	Down_HS
ARHGAP8	Down_HS
KIAA1191	Down_HS
LOC649305	Down_HS
ELAC1	Down_HS
ERAP1	Down_HS
[truncated: 6,712 more rows]
